# Supplementary material for: Bis(2-cyclo­butyl­imino­methyl-4,6-dihydro­seleno­phenolato)zinc(II)
Source: Acta Crystallogr Sect E Struct Rep Online. 2009 Aug 15;65(Pt 9):m1076. doi: 10.1107/S1600536809031596 (PMC2969920; doi:10.1107/S1600536809031596)
Supplement: Supplementary file 1 [file e-65-m1076-sup1.cif]

##############################################################################
###                                                                        ###
###        Electronic paper (Acta Crystallographica Section E)             ###
###                                                                        ###
##############################################################################
#                                                                            #
# This CIF contains the data in a paper accepted for publication in Acta     #
# Crystallographica Section E. It conforms to the requirements of Notes      #
# for Authors for Section E, and has been peer reviewed under the auspices   #
# of the IUCr Commission on Journals.                                        #
#                                                                            #
# Full details of the Crystallographic Information File format               #
# are given in the paper "The Crystallographic Information File (CIF):       #
# a New Standard Archive File for Crystallography" by S. R. Hall, F. H.      #
# Allen and I. D. Brown [Acta Cryst. (1991), A47, 655-685].                  #
#                                                                            #
# The current version of the core CIF dictionary is obtainable from          #
# ftp://ftp.iucr.org/pub/cif_core.dic. The current version number is 2.4.    #
#                                                                            #
# Software is freely available for graphical display of the structure(s) in  #
# this CIF.  For information consult the CIF home page http://www.iucr.org/  #
# cif/home.html                                                              #
#                                                                            #
# This file may be used for bona fide research purposes within the           #
# scientific community so long as proper attribution is given to the journal # 
# article from which it was obtained.                                        #
#                                                                            #
##############################################################################
                                             
data_global
_audit_creation_method     'form.cif (version 2.0)'
_journal_data_validation_number     ?
_journal_date_recd_electronic     2009-08-10
_journal_date_accepted     2009-08-11
_journal_name_full     'Acta Crystallographica, Section E'
_journal_year     2009
_journal_volume     65
_journal_issue      9
_journal_page_first     m1076
_journal_page_last     m1076
_journal_paper_category     QM
_journal_coeditor_code     HB5040
_publ_contact_author_name     'Zeng, Qing-Fu'
_publ_contact_author_address
;
Engineering Research Center for Clean Production of Textile Dyeing and Printing
Ministry of Education
Wuhan 430073
People's Republic of China
;
_publ_contact_author_email     'qfzeng@wuse.edu.cn'
_publ_contact_author_fax     '0086-27-87611779'
_publ_contact_author_phone     '0086-27-87611779'
_publ_section_title
;
Bis(2-cyclobutyliminomethyl-4,6-dihydroselenophenolato)zinc(II)
;
loop_
    _publ_author_name
    _publ_author_address
    'Zhu, Di'
;
Engineering Research Center for Clean Production of Textile Dyeing and Printing
Ministry of Education
Wuhan 430073
People's Republic of China
;
    'Lei, Lei'
;
Engineering Research Center for Clean Production of Textile Dyeing and Printing
Ministry of Education
Wuhan 430073
People's Republic of China
;
    'Dai, Xi-Bin'
;
Engineering Research Center for Clean Production of Textile Dyeing and Printing
Ministry of Education
Wuhan 430073
People's Republic of China
;
    'Zeng, Qing-Fu'
;
Engineering Research Center for Clean Production of Textile Dyeing and Printing
Ministry of Education
Wuhan 430073
People's Republic of China
;
data_I
_audit_creation_method     SHELXL-97
_chemical_name_systematic
;
Bis(2-cyclobutyliminomethyl-4,6-dihydroselenophenolato)zinc(II)
;
_chemical_name_common     ?
_chemical_formula_moiety     'C22 H24 N2 O2 Se4 Zn'
_chemical_formula_sum     'C22 H24 N2 O2 Se4 Zn'
_chemical_formula_iupac     '[Zn (C11 H12 N O Se2)2]'
_chemical_formula_weight     729.64
_chemical_melting_point     ?
_symmetry_cell_setting     triclinic
_symmetry_space_group_name_H-M     'P -1'
_symmetry_space_group_name_Hall     '-P 1'
loop_
    _symmetry_equiv_pos_as_xyz
    'x, y, z'
    '-x, -y, -z'
_cell_length_a     8.0876(6)
_cell_length_b     12.2986(16)
_cell_length_c     12.7956(16)
_cell_angle_alpha     93.166(6)
_cell_angle_beta     108.216(6)
_cell_angle_gamma     95.716(6)
_cell_volume     1197.9(2)
_cell_formula_units_Z     2
_cell_measurement_reflns_used     25
_cell_measurement_theta_min     9
_cell_measurement_theta_max     12
_cell_measurement_temperature     296(2)
_exptl_crystal_description     block
_exptl_crystal_colour     colorless
_exptl_crystal_size_max     0.32
_exptl_crystal_size_mid     0.28
_exptl_crystal_size_min     0.25
_exptl_crystal_density_diffrn     2.023
_exptl_crystal_density_meas     ?
_exptl_crystal_density_method     'not measured'
_exptl_crystal_F_000     704
_exptl_absorpt_coefficient_mu     7.124
_exptl_absorpt_correction_type     psi-scan
_exptl_absorpt_process_details     '(North <i>et al.</i>,  1968)'
_exptl_absorpt_correction_T_min     0.209
_exptl_absorpt_correction_T_max     0.269
_exptl_special_details
;
;
_diffrn_ambient_temperature     296(2)
_diffrn_radiation_type     MoK\a
_diffrn_radiation_wavelength     0.71073
_diffrn_radiation_source     'fine-focus sealed tube'
_diffrn_radiation_monochromator     graphite
_diffrn_measurement_device_type     'Enraf--Nonius CAD-4'
_diffrn_measurement_method     \w/2\q
_diffrn_detector_area_resol_mean     ?
_diffrn_reflns_number     6184
_diffrn_reflns_av_R_equivalents     0.0244
_diffrn_reflns_av_sigmaI/netI     0.0503
_diffrn_reflns_theta_min     1.67
_diffrn_reflns_theta_max     25.00
_diffrn_reflns_theta_full     25.00
_diffrn_measured_fraction_theta_max     0.989
_diffrn_measured_fraction_theta_full     0.989
_diffrn_reflns_limit_h_min     -9
_diffrn_reflns_limit_h_max     9
_diffrn_reflns_limit_k_min     -11
_diffrn_reflns_limit_k_max     14
_diffrn_reflns_limit_l_min     -15
_diffrn_reflns_limit_l_max     14
_diffrn_standards_number     3
_diffrn_standards_interval_count     200
_diffrn_standards_interval_time     120
_diffrn_standards_decay_%     1
_refine_special_details
;
Refinement of <i>F</i>^2^ against ALL reflections. The weighted <i>R</i>-factor
<i>wR</i> and goodness of fit <i>S</i> are based on <i>F</i>^2^, conventional
<i>R</i>-factors <i>R</i> are based on <i>F</i>, with <i>F</i> set to zero for
negative <i>F</i>^2^. The threshold expression of <i>F</i>^2^ >
\s(<i>F</i>^2^) is used only for calculating <i>R</i>-factors(gt) <i>etc</i>.
and is not relevant to the choice of reflections for refinement.
<i>R</i>-factors based on <i>F</i>^2^ are statistically about twice as large
as those based on <i>F</i>, and <i>R</i>- factors based on ALL data will be
even larger.
;
_reflns_number_total     4183
_reflns_number_gt     3165
_reflns_threshold_expression     I>2\s(I)
_refine_ls_structure_factor_coef     Fsqd
_refine_ls_matrix_type     full
_refine_ls_R_factor_all     0.0658
_refine_ls_R_factor_gt     0.0455
_refine_ls_wR_factor_gt     0.1195
_refine_ls_wR_factor_ref     0.1304
_refine_ls_goodness_of_fit_ref     1.047
_refine_ls_restrained_S_all     1.047
_refine_ls_number_reflns     4183
_refine_ls_number_parameters     284
_refine_ls_number_restraints     0
_refine_ls_hydrogen_treatment     constr
_refine_ls_weighting_scheme     calc
_refine_ls_weighting_details
         'calc w=1/[\s^2^(Fo^2^)+(0.0591P)^2^+4.4413P] where P=(Fo^2^+2Fc^2^)/3'
_atom_sites_solution_hydrogens     geom
_atom_sites_solution_primary     direct
_atom_sites_solution_secondary     difmap
_refine_ls_shift/su_max     0.000
_refine_ls_shift/su_mean     0.000
_refine_diff_density_max     0.727
_refine_diff_density_min     -1.483
_refine_ls_extinction_method     none
_refine_ls_extinction_coef     ?
loop_
    _atom_type_symbol
    _atom_type_description
    _atom_type_scat_dispersion_real
    _atom_type_scat_dispersion_imag
    _atom_type_scat_source
    'C' 'C' 0.0033 0.0016
                         'International Tables Vol C Tables 4.2.6.8 and 6.1.1.4'
    'H' 'H' 0.0000 0.0000
                         'International Tables Vol C Tables 4.2.6.8 and 6.1.1.4'
    'N' 'N' 0.0061 0.0033
                         'International Tables Vol C Tables 4.2.6.8 and 6.1.1.4'
    'O' 'O' 0.0106 0.0060
                         'International Tables Vol C Tables 4.2.6.8 and 6.1.1.4'
    'Zn' 'Zn' 0.2839 1.4301
                         'International Tables Vol C Tables 4.2.6.8 and 6.1.1.4'
    'Se' 'Se' -0.0929 2.2259
                         'International Tables Vol C Tables 4.2.6.8 and 6.1.1.4'
_computing_data_collection     'CAD-4 Software (Enraf--Nonius, 1989)'
_computing_cell_refinement     'CAD-4 Software (Enraf--Nonius, 1989)'
_computing_data_reduction     'XCAD4 (Harms & Wocadlo, 1995)'
_computing_structure_solution     'SHELXS97 (Sheldrick, 2008)'
_computing_structure_refinement     'SHELXL97 (Sheldrick, 2008)'
_computing_molecular_graphics     'SHELXTL (Sheldrick, 2008)'
_computing_publication_material     'SHELXTL (Sheldrick, 2008)'
loop_
    _atom_site_type_symbol
    _atom_site_label
    _atom_site_fract_x
    _atom_site_fract_y
    _atom_site_fract_z
    _atom_site_U_iso_or_equiv
    _atom_site_adp_type
    _atom_site_calc_flag
    _atom_site_refinement_flags
    _atom_site_occupancy
    _atom_site_disorder_assembly
    _atom_site_disorder_group
    C C3 -0.0178(8) 0.4782(5) 0.1563(5) 0.0251(13) Uani d . 1 . .
    C C4 -0.1460(8) 0.5305(5) 0.0777(5) 0.0270(14) Uani d . 1 . .
    C C5 -0.1629(8) 0.6448(5) 0.0877(5) 0.0275(14) Uani d . 1 . .
    H H5 -0.2448 0.6703 0.0285 0.033 Uiso calc R 1 . .
    C C6 -0.0144(8) 0.3665(5) 0.1286(5) 0.0285(14) Uani d . 1 . .
    C C8 0.2692(9) 0.8003(5) 0.6800(5) 0.0334(15) Uani d . 1 . .
    H H8 0.1939 0.7846 0.7206 0.040 Uiso calc R 1 . .
    C C9 0.0370(9) 0.7100(5) 0.5214(5) 0.0333(15) Uani d . 1 . .
    H H9 -0.0288 0.7034 0.5692 0.040 Uiso calc R 1 . .
    C C10 -0.2221(9) 0.6202(6) 0.3895(6) 0.0351(16) Uani d . 1 . .
    H H10 -0.2957 0.6743 0.3521 0.042 Uiso calc R 1 . .
    C C12 0.2138(8) 0.7668(5) 0.5674(5) 0.0316(15) Uani d . 1 . .
    C C13 0.3264(8) 0.7890(5) 0.5038(5) 0.0301(15) Uani d . 1 . .
    C C14 0.5457(9) 0.8801(6) 0.6732(6) 0.0381(17) Uani d . 1 . .
    H H14 0.6567 0.9177 0.7088 0.046 Uiso calc R 1 . .
    C C15 0.4932(8) 0.8481(5) 0.5614(6) 0.0323(15) Uani d . 1 . .
    C C16 0.4309(9) 0.8554(6) 0.7316(6) 0.0394(17) Uani d . 1 . .
    C C17 -0.1131(9) 0.8311(5) 0.1571(6) 0.0381(17) Uani d . 1 . .
    H H17 -0.2085 0.8365 0.0888 0.046 Uiso calc R 1 . .
    C C18 -0.1400(11) 0.8977(6) 0.2528(8) 0.053(2) Uani d . 1 . .
    H H18A -0.2618 0.9052 0.2436 0.063 Uiso calc R 1 . .
    H H18B -0.0817 0.8737 0.3246 0.063 Uiso calc R 1 . .
    C C19 -0.0413(11) 0.9963(6) 0.2242(8) 0.059(2) Uani d . 1 . .
    H H19A 0.0410 1.0404 0.2879 0.071 Uiso calc R 1 . .
    H H19B -0.1158 1.0415 0.1747 0.071 Uiso calc R 1 . .
    C C20 -0.1314(8) 0.3059(5) 0.0389(5) 0.0298(14) Uani d . 1 . .
    H H20 -0.1264 0.2313 0.0265 0.036 Uiso calc R 1 . .
    C C21 -0.2633(8) 0.4682(5) -0.0173(5) 0.0314(15) Uani d . 1 . .
    H H21 -0.3447 0.5025 -0.0692 0.038 Uiso calc R 1 . .
    C C22 -0.2581(8) 0.3579(5) -0.0336(5) 0.0313(15) Uani d . 1 . .
    C C23 -0.2772(10) 0.5116(6) 0.3183(7) 0.049(2) Uani d . 1 . .
    H H23A -0.1871 0.4629 0.3319 0.059 Uiso calc R 1 . .
    H H23B -0.3285 0.5187 0.2400 0.059 Uiso calc R 1 . .
    C C24 -0.4130(10) 0.4865(7) 0.3787(7) 0.048(2) Uani d . 1 . .
    H H24A -0.5283 0.5064 0.3405 0.058 Uiso calc R 1 . .
    H H24B -0.4207 0.4121 0.3998 0.058 Uiso calc R 1 . .
    C C25 -0.3008(10) 0.5711(7) 0.4725(6) 0.048(2) Uani d . 1 . .
    H H25A -0.3676 0.6196 0.5008 0.058 Uiso calc R 1 . .
    H H25B -0.2175 0.5401 0.5320 0.058 Uiso calc R 1 . .
    C C26 0.0420(13) 0.9166(6) 0.1673(9) 0.066(3) Uani d . 1 . .
    H H26A 0.1535 0.8983 0.2142 0.079 Uiso calc R 1 . .
    H H26B 0.0501 0.9379 0.0970 0.079 Uiso calc R 1 . .
    N N1 -0.0797(7) 0.7162(4) 0.1679(4) 0.0288(12) Uani d . 1 . .
    N N2 -0.0372(7) 0.6683(4) 0.4224(4) 0.0297(12) Uani d . 1 . .
    O O1 0.0927(6) 0.5283(4) 0.2458(4) 0.0331(11) Uani d . 1 . .
    O O2 0.2880(6) 0.7612(4) 0.3987(4) 0.0372(11) Uani d . 1 . .
    Se Se1 -0.41129(11) 0.27481(7) -0.16339(7) 0.0561(3) Uani d . 1 . .
    H H1 -0.5133 0.2804 -0.1676 0.084 Uiso calc R 1 . .
    Se Se2 0.16624(10) 0.29622(6) 0.22268(6) 0.0406(2) Uani d . 1 . .
    H H2 0.1451 0.2297 0.2068 0.061 Uiso calc R 1 . .
    Se Se3 0.50639(12) 0.89915(10) 0.88567(7) 0.0660(3) Uani d . 1 . .
    H H3 0.4248 0.9208 0.9027 0.099 Uiso calc R 1 . .
    Se Se4 0.64728(10) 0.88355(6) 0.48096(7) 0.0435(2) Uani d . 1 . .
    H H4 0.7125 0.9397 0.5105 0.065 Uiso calc R 1 . .
    Zn Zn1 0.08132(11) 0.67103(7) 0.30778(7) 0.0407(2) Uani d . 1 . .
loop_
    _atom_site_aniso_label
    _atom_site_aniso_U_11
    _atom_site_aniso_U_22
    _atom_site_aniso_U_33
    _atom_site_aniso_U_12
    _atom_site_aniso_U_13
    _atom_site_aniso_U_23
    C3 0.025(3) 0.026(3) 0.022(3) -0.005(3) 0.008(3) -0.002(3)
    C4 0.024(3) 0.031(3) 0.027(3) -0.002(3) 0.010(3) 0.001(3)
    C5 0.028(3) 0.026(3) 0.026(3) 0.002(3) 0.007(3) 0.004(3)
    C6 0.028(3) 0.032(4) 0.027(3) 0.002(3) 0.012(3) 0.002(3)
    C8 0.038(4) 0.041(4) 0.023(3) 0.011(3) 0.011(3) 0.000(3)
    C9 0.036(4) 0.037(4) 0.029(4) -0.002(3) 0.015(3) 0.001(3)
    C10 0.028(4) 0.039(4) 0.035(4) -0.002(3) 0.008(3) 0.001(3)
    C12 0.029(3) 0.031(4) 0.030(4) 0.003(3) 0.004(3) -0.002(3)
    C13 0.029(3) 0.026(3) 0.030(4) 0.002(3) 0.003(3) -0.004(3)
    C14 0.028(4) 0.040(4) 0.037(4) 0.008(3) -0.003(3) -0.009(3)
    C15 0.028(3) 0.029(4) 0.037(4) 0.003(3) 0.006(3) 0.000(3)
    C16 0.033(4) 0.046(4) 0.029(4) 0.006(3) -0.002(3) -0.012(3)
    C17 0.043(4) 0.023(3) 0.039(4) 0.004(3) 0.002(3) 0.002(3)
    C18 0.050(5) 0.035(4) 0.076(6) 0.009(4) 0.023(4) 0.002(4)
    C19 0.046(5) 0.035(4) 0.090(7) 0.002(4) 0.018(5) -0.009(4)
    C20 0.033(4) 0.022(3) 0.032(4) -0.005(3) 0.012(3) -0.003(3)
    C21 0.026(3) 0.035(4) 0.030(4) 0.002(3) 0.004(3) -0.002(3)
    C22 0.026(3) 0.032(4) 0.030(4) -0.007(3) 0.005(3) -0.005(3)
    C23 0.043(5) 0.048(5) 0.055(5) -0.011(4) 0.021(4) -0.014(4)
    C24 0.039(4) 0.047(5) 0.060(5) -0.009(3) 0.023(4) 0.002(4)
    C25 0.037(4) 0.066(5) 0.041(4) -0.010(4) 0.019(3) 0.000(4)
    C26 0.076(7) 0.038(5) 0.100(8) 0.006(4) 0.052(6) 0.008(5)
    N1 0.033(3) 0.024(3) 0.028(3) 0.002(2) 0.007(2) 0.004(2)
    N2 0.031(3) 0.030(3) 0.025(3) -0.003(2) 0.007(2) -0.002(2)
    O1 0.034(3) 0.033(3) 0.026(2) 0.004(2) 0.003(2) -0.005(2)
    O2 0.035(3) 0.043(3) 0.030(3) -0.009(2) 0.011(2) -0.006(2)
    Se1 0.0466(5) 0.0481(5) 0.0492(5) -0.0046(4) -0.0123(4) -0.0193(4)
    Se2 0.0428(4) 0.0318(4) 0.0409(4) 0.0097(3) 0.0028(3) 0.0024(3)
    Se3 0.0512(5) 0.1048(8) 0.0278(4) 0.0108(5) -0.0035(4) -0.0202(4)
    Se4 0.0340(4) 0.0438(5) 0.0533(5) -0.0036(3) 0.0181(3) 0.0005(4)
    Zn1 0.0417(5) 0.0415(5) 0.0346(5) 0.0002(4) 0.0088(4) -0.0034(4)
_geom_special_details
;
All e.s.d.'s (except the e.s.d. in the dihedral angle between two l.s. planes)
are estimated using the full covariance matrix. The cell e.s.d.'s are taken
into account individually in the estimation of e.s.d.'s in distances, angles
and torsion angles; correlations between e.s.d.'s in cell parameters are only
used when they are defined by crystal symmetry. An approximate (isotropic)
treatment of cell e.s.d.'s is used for estimating e.s.d.'s involving l.s.
planes.
;
loop_
    _geom_bond_atom_site_label_1
    _geom_bond_atom_site_label_2
    _geom_bond_site_symmetry_2
    _geom_bond_distance
    _geom_bond_publ_flag
    C3 O1 . 1.290(7) ?
    C3 C6 . 1.405(9) ?
    C3 C4 . 1.432(9) ?
    C4 C21 . 1.413(9) ?
    C4 C5 . 1.429(9) ?
    C5 N1 . 1.276(8) ?
    C5 H5 . 0.9300 ?
    C6 C20 . 1.361(9) ?
    C6 Se2 . 1.896(6) ?
    C8 C16 . 1.356(10) ?
    C8 C12 . 1.393(9) ?
    C8 H8 . 0.9300 ?
    C9 N2 . 1.272(8) ?
    C9 C12 . 1.452(9) ?
    C9 H9 . 0.9300 ?
    C10 N2 . 1.472(8) ?
    C10 C23 . 1.518(10) ?
    C10 C25 . 1.522(10) ?
    C10 H10 . 0.9800 ?
    C12 C13 . 1.416(9) ?
    C13 O2 . 1.299(8) ?
    C13 C15 . 1.420(9) ?
    C14 C15 . 1.380(9) ?
    C14 C16 . 1.384(11) ?
    C14 H14 . 0.9300 ?
    C15 Se4 . 1.883(7) ?
    C16 Se3 . 1.902(7) ?
    C17 N1 . 1.470(8) ?
    C17 C18 . 1.519(11) ?
    C17 C26 . 1.522(11) ?
    C17 H17 . 0.9800 ?
    C18 C19 . 1.509(12) ?
    C18 H18A . 0.9700 ?
    C18 H18B . 0.9700 ?
    C19 C26 . 1.518(12) ?
    C19 H19A . 0.9700 ?
    C19 H19B . 0.9700 ?
    C20 C22 . 1.386(9) ?
    C20 H20 . 0.9300 ?
    C21 C22 . 1.368(9) ?
    C21 H21 . 0.9300 ?
    C22 Se1 . 1.900(6) ?
    C23 C24 . 1.545(10) ?
    C23 H23A . 0.9700 ?
    C23 H23B . 0.9700 ?
    C24 C25 . 1.530(11) ?
    C24 H24A . 0.9700 ?
    C24 H24B . 0.9700 ?
    C25 H25A . 0.9700 ?
    C25 H25B . 0.9700 ?
    C26 H26A . 0.9700 ?
    C26 H26B . 0.9700 ?
    Zn1 N1 . 2.002(5) y
    Zn1 N2 . 1.987(5) y
    Zn1 O1 . 1.908(4) y
    Zn1 O2 . 1.911(4) y
    Se1 H1 . 0.8200 ?
    Se2 H2 . 0.8200 ?
    Se3 H3 . 0.8200 ?
    Se4 H4 . 0.8200 ?
loop_
    _geom_angle_atom_site_label_1
    _geom_angle_atom_site_label_2
    _geom_angle_atom_site_label_3
    _geom_angle_site_symmetry_1
    _geom_angle_site_symmetry_3
    _geom_angle
    _geom_angle_publ_flag
    O1 C3 C6 . . 120.5(6) ?
    O1 C3 C4 . . 123.8(6) ?
    C6 C3 C4 . . 115.6(5) ?
    C21 C4 C5 . . 116.3(6) ?
    C21 C4 C3 . . 119.7(6) ?
    C5 C4 C3 . . 124.0(6) ?
    N1 C5 C4 . . 128.0(6) ?
    N1 C5 H5 . . 116.0 ?
    C4 C5 H5 . . 116.0 ?
    C20 C6 C3 . . 124.4(6) ?
    C20 C6 Se2 . . 118.2(5) ?
    C3 C6 Se2 . . 117.5(5) ?
    C16 C8 C12 . . 121.3(7) ?
    C16 C8 H8 . . 119.3 ?
    C12 C8 H8 . . 119.3 ?
    N2 C9 C12 . . 126.8(6) ?
    N2 C9 H9 . . 116.6 ?
    C12 C9 H9 . . 116.6 ?
    N2 C10 C23 . . 118.6(6) ?
    N2 C10 C25 . . 121.4(6) ?
    C23 C10 C25 . . 89.4(6) ?
    N2 C10 H10 . . 108.6 ?
    C23 C10 H10 . . 108.6 ?
    C25 C10 H10 . . 108.6 ?
    C8 C12 C13 . . 120.5(6) ?
    C8 C12 C9 . . 116.2(6) ?
    C13 C12 C9 . . 123.3(6) ?
    O2 C13 C12 . . 125.4(6) ?
    O2 C13 C15 . . 118.6(6) ?
    C12 C13 C15 . . 116.0(6) ?
    C15 C14 C16 . . 119.1(6) ?
    C15 C14 H14 . . 120.5 ?
    C16 C14 H14 . . 120.5 ?
    C14 C15 C13 . . 122.6(6) ?
    C14 C15 Se4 . . 119.3(5) ?
    C13 C15 Se4 . . 118.1(5) ?
    C8 C16 C14 . . 120.6(6) ?
    C8 C16 Se3 . . 121.0(6) ?
    C14 C16 Se3 . . 118.4(5) ?
    N1 C17 C18 . . 119.7(6) ?
    N1 C17 C26 . . 117.8(6) ?
    C18 C17 C26 . . 87.0(6) ?
    N1 C17 H17 . . 110.1 ?
    C18 C17 H17 . . 110.1 ?
    C26 C17 H17 . . 110.1 ?
    C19 C18 C17 . . 88.5(7) ?
    C19 C18 H18A . . 113.9 ?
    C17 C18 H18A . . 113.9 ?
    C19 C18 H18B . . 113.9 ?
    C17 C18 H18B . . 113.9 ?
    H18A C18 H18B . . 111.1 ?
    C18 C19 C26 . . 87.5(6) ?
    C18 C19 H19A . . 114.1 ?
    C26 C19 H19A . . 114.1 ?
    C18 C19 H19B . . 114.1 ?
    C26 C19 H19B . . 114.1 ?
    H19A C19 H19B . . 111.3 ?
    C6 C20 C22 . . 118.6(6) ?
    C6 C20 H20 . . 120.7 ?
    C22 C20 H20 . . 120.7 ?
    C22 C21 C4 . . 120.6(6) ?
    C22 C21 H21 . . 119.7 ?
    C4 C21 H21 . . 119.7 ?
    C21 C22 C20 . . 120.9(6) ?
    C21 C22 Se1 . . 120.6(5) ?
    C20 C22 Se1 . . 118.3(5) ?
    C10 C23 C24 . . 86.9(6) ?
    C10 C23 H23A . . 114.2 ?
    C24 C23 H23A . . 114.2 ?
    C10 C23 H23B . . 114.2 ?
    C24 C23 H23B . . 114.2 ?
    H23A C23 H23B . . 111.3 ?
    C25 C24 C23 . . 88.1(5) ?
    C25 C24 H24A . . 114.0 ?
    C23 C24 H24A . . 114.0 ?
    C25 C24 H24B . . 114.0 ?
    C23 C24 H24B . . 114.0 ?
    H24A C24 H24B . . 111.2 ?
    C10 C25 C24 . . 87.4(6) ?
    C10 C25 H25A . . 114.1 ?
    C24 C25 H25A . . 114.1 ?
    C10 C25 H25B . . 114.1 ?
    C24 C25 H25B . . 114.1 ?
    H25A C25 H25B . . 111.3 ?
    C19 C26 C17 . . 88.0(6) ?
    C19 C26 H26A . . 114.0 ?
    C17 C26 H26A . . 114.0 ?
    C19 C26 H26B . . 114.0 ?
    C17 C26 H26B . . 114.0 ?
    H26A C26 H26B . . 111.2 ?
    C5 N1 C17 . . 118.3(5) ?
    C5 N1 Zn1 . . 120.5(4) ?
    C17 N1 Zn1 . . 121.0(4) ?
    C9 N2 C10 . . 118.7(6) ?
    C9 N2 Zn1 . . 123.1(5) ?
    C10 N2 Zn1 . . 118.2(4) ?
    C3 O1 Zn1 . . 125.6(4) ?
    C13 O2 Zn1 . . 125.8(4) ?
    C22 Se1 H1 . . 109.5 ?
    C6 Se2 H2 . . 109.5 ?
    C16 Se3 H3 . . 109.5 ?
    C15 Se4 H4 . . 109.5 ?
    O1 Zn1 O2 . . 121.3(2) ?
    O1 Zn1 N2 . . 113.3(2) ?
    O2 Zn1 N2 . . 94.9(2) ?
    O1 Zn1 N1 . . 94.9(2) ?
    O2 Zn1 N1 . . 123.5(2) ?
    N2 Zn1 N1 . . 109.6(2) ?
