# Supplementary material for: Bis(2-cyclo­butyl­imino­methyl-4,6-dihydro­seleno­phenolato)zinc(II)
Source: Acta Crystallogr Sect E Struct Rep Online. 2009 Aug 15;65(Pt 9):m1076. doi: 10.1107/S1600536809031596 (PMC2969920; doi:10.1107/S1600536809031596)
Supplement: Supplementary file 2 [file e-65-m1076-Isup2.hkl]

# 
# h,k,l, Fc-squared, Fo-squared, sigma(Fo-squared) and status flag 
# 
data_I
_shelx_title ' P-1 in P-1' 
_shelx_refln_list_code          4 
_shelx_F_calc_maximum      314.33 
_exptl_crystal_F_000       704.00 
_reflns_d_resolution_high  0.8409 
 
loop_ 
 _symmetry_equiv_pos_as_xyz 
 'x, y, z' 
 '-x, -y, -z' 
 
_cell_length_a     8.0876 
_cell_length_b    12.2986 
_cell_length_c    12.7956 
_cell_angle_alpha  93.166 
_cell_angle_beta  108.216 
_cell_angle_gamma  95.716 
 
_shelx_F_squared_multiplier     1.000 
 
loop_ 
 _refln_index_h 
 _refln_index_k 
 _refln_index_l 
 _refln_F_squared_calc 
 _refln_F_squared_meas 
 _refln_F_squared_sigma 
 _refln_observed_status 
   1   0   0       36.76      134.56      9.41 o 
   2   0   0     4164.84     4408.90    100.82 o 
   3   0   0      945.05      984.11     28.48 o 
   4   0   0     1204.42     1091.76     33.88 o 
   5   0   0      370.29      384.22     22.36 o 
   6   0   0      276.54      375.09     35.76 o 
   7   0   0      256.63      315.24     46.11 o 
   8   0   0       15.02       -3.76     47.05 o 
   9   0   0      247.43      269.13     64.93 o 
  -9   1   0      693.78      813.98     79.99 o 
  -8   1   0       58.82      109.16     48.93 o 
  -7   1   0       43.40       36.13     21.22 o 
  -6   1   0     2298.62     2354.08     66.83 o 
  -5   1   0     9539.76     9613.22    220.81 o 
  -4   1   0      123.91       99.82     11.98 o 
  -3   1   0     2600.79     2503.83     60.95 o 
  -2   1   0    10811.57    13312.54    296.63 o 
  -1   1   0    14571.21    14856.72    488.39 o 
   0   1   0      269.96      268.19     10.35 o 
   1   1   0    17458.88    18537.02    608.84 o 
   2   1   0       51.25       58.34     10.35 o 
   3   1   0     1941.52     1755.93     67.75 o 
   4   1   0     1492.19     1296.72     59.28 o 
   5   1   0     3210.46     3050.77    118.57 o 
   6   1   0     1336.50     1115.10     69.63 o 
   7   1   0     4883.96     4876.33    188.20 o 
   8   1   0      528.01      622.95     66.81 o 
  -9   2   0      294.04      300.18     63.05 o 
  -8   2   0      111.76      124.00     27.85 o 
  -7   2   0      890.07      857.73     41.54 o 
  -6   2   0      649.03      680.93     32.99 o 
  -5   2   0      697.66      719.34     29.94 o 
  -4   2   0     9789.81     9404.48    214.61 o 
  -3   2   0    12397.00    12555.85    282.03 o 
  -2   2   0     1221.04     1509.39     56.46 o 
   0   2   0    13644.19    11705.27    386.76 o 
   1   2   0     3541.84     2853.64     69.51 o 
   2   2   0     3886.90     5182.09    124.43 o 
   3   2   0     2433.77     2524.73     64.85 o 
   4   2   0        0.56        8.97     12.23 o 
   5   2   0      794.87      814.92     55.52 o 
   6   2   0       81.65       98.81     33.88 o 
   7   2   0       18.29       28.23     40.46 o 
   8   2   0     2012.27     1771.93    105.39 o 
  -9   3   0       73.09       73.71     30.77 o 
  -8   3   0     1156.51     1217.87     81.87 o 
  -7   3   0        2.42       10.54     20.36 o 
  -6   3   0      319.13      383.00     29.64 o 
  -5   3   0      500.08      589.25     28.87 o 
  -4   3   0      409.75      447.26     18.89 o 
  -2   3   0     9080.33    10400.07    244.20 o 
  -1   3   0    46552.12    44301.08    658.53 o 
   0   3   0      994.55      553.36     20.23 o 
   1   3   0     2376.45     1923.68     50.15 o 
   2   3   0    18215.02    18358.89    429.83 o 
   3   3   0     3514.13     3479.40     88.16 o 
   4   3   0      728.46      571.42     44.70 o 
   5   3   0      601.98      650.24     51.76 o 
   6   3   0      968.92      985.24     66.81 o 
   7   3   0      219.70      263.48     49.87 o 
   8   3   0       94.99       42.35     54.58 o 
  -9   4   0       24.40       40.01     30.81 o 
  -8   4   0      126.63       91.84     26.62 o 
  -7   4   0     5836.49     5799.35    144.28 o 
  -6   4   0     1480.02     1429.83     51.29 o 
  -5   4   0       41.90       68.92     15.31 o 
  -4   4   0     2622.19     2633.22     54.52 o 
  -3   4   0     2559.84     2188.42     45.37 o 
  -2   4   0      986.39      804.99     20.51 o 
  -1   4   0     5949.82     6896.19    240.55 o 
   0   4   0      666.94      620.60     21.69 o 
   1   4   0      144.69      182.44     11.98 o 
   2   4   0     1639.51     1949.04     53.79 o 
   3   4   0     2024.54     1834.04     65.87 o 
   4   4   0      289.41      221.91     25.88 o 
   5   4   0     4857.51     4597.79    170.32 o 
   6   4   0     1348.27     1361.65     79.05 o 
   7   4   0      333.84      344.41     54.58 o 
   8   4   0      386.82      511.91     66.81 o 
  -8   5   0       44.60       35.70     26.82 o 
  -7   5   0      203.91      235.34     26.21 o 
  -6   5   0     1565.39     1593.18     52.87 o 
  -5   5   0      201.39      194.43     19.22 o 
  -4   5   0     4335.75     4190.77    101.49 o 
  -3   5   0     1440.92     1418.72     32.70 o 
  -2   5   0       15.85       32.63     11.73 o 
  -1   5   0      254.79      357.41     13.81 o 
   0   5   0    47347.00    47380.15   1103.18 o 
   1   5   0     3207.91     3750.48     94.73 o 
   2   5   0    13278.84    12521.80    297.40 o 
   3   5   0     1649.78     1658.50     51.03 o 
   4   5   0      648.68      627.28     34.55 o 
   5   5   0      120.86      121.39     31.99 o 
   6   5   0       10.87       23.53     35.76 o 
   7   5   0      108.76       72.46     47.99 o 
   8   5   0        4.39       12.23     55.52 o 
  -8   6   0        2.49       -3.51     25.36 o 
  -7   6   0      764.98      774.05     41.42 o 
  -6   6   0      418.64      495.82     28.71 o 
  -5   6   0     1656.55     1790.26     54.39 o 
  -4   6   0      272.18      297.03     14.95 o 
  -3   6   0      779.29      738.01     41.09 o 
  -2   6   0      101.99      174.82     10.15 o 
  -1   6   0     1381.59     1158.85     36.18 o 
   0   6   0      137.53      144.84     13.17 o 
   1   6   0    22453.62    22291.81    523.96 o 
   2   6   0      223.59      229.47     17.86 o 
   3   6   0      827.76      878.11     39.05 o 
   4   6   0       19.93       14.29     18.07 o 
   5   6   0     3927.99     3644.54    142.09 o 
   6   6   0      186.41      191.03     42.35 o 
   7   6   0      581.27      588.13     62.11 o 
  -8   7   0      397.40      397.11     44.23 o 
  -7   7   0      286.29      328.41     39.52 o 
  -6   7   0       58.19       53.64     26.35 o 
  -5   7   0      710.31      679.08     35.27 o 
  -4   7   0     7866.51     7636.92    147.64 o 
  -3   7   0     2818.88     2660.56     44.72 o 
  -2   7   0      180.80      227.67     12.20 o 
  -1   7   0     2045.12     1932.58     66.81 o 
   0   7   0     1857.89     1922.01     54.89 o 
   1   7   0       19.87       24.04     13.93 o 
   2   7   0        7.57       15.81     14.62 o 
   3   7   0      153.53       92.85     18.75 o 
   4   7   0        1.11       16.30     22.58 o 
   5   7   0      507.46      497.80     46.11 o 
   6   7   0      169.75      256.90     45.17 o 
   7   7   0        7.40        0.94     45.17 o 
  -8   8   0       72.37       56.46     35.76 o 
  -7   8   0       39.17       36.70     31.99 o 
  -6   8   0        5.13       -9.41     26.35 o 
  -5   8   0      150.16      183.50     28.23 o 
  -4   8   0     1017.35     1030.98     40.18 o 
  -3   8   0      390.56      404.67     63.99 o 
  -2   8   0     6269.84     6329.74    151.25 o 
  -1   8   0     2023.27     1925.31     87.51 o 
   0   8   0      312.08      361.82     55.52 o 
   1   8   0     6581.36     6460.32    165.15 o 
   2   8   0     4506.43     4502.51    185.38 o 
   3   8   0     2436.56     2330.44     70.74 o 
   4   8   0      412.68      431.02     30.51 o 
   5   8   0       74.96       63.99     32.94 o 
   6   8   0      106.31      124.21     42.35 o 
  -7   9   0     1266.10     1360.71     74.34 o 
  -6   9   0      179.42      175.97     33.88 o 
  -5   9   0     1059.42     1146.15     62.11 o 
  -4   9   0      893.93      817.38     38.65 o 
  -3   9   0      725.86      721.92     36.03 o 
  -2   9   0      112.38      104.39     26.35 o 
  -1   9   0      179.03      262.28     21.01 o 
   0   9   0      549.36      548.61     44.23 o 
   1   9   0      654.93      681.29     49.87 o 
   2   9   0      192.17      167.50     38.58 o 
   3   9   0      434.32      402.42     29.62 o 
   4   9   0      332.83      365.35     31.42 o 
   5   9   0      762.87      718.93     58.34 o 
   6   9   0      119.89       71.52     41.40 o 
  -7  10   0        0.47       18.82     34.82 o 
  -6  10   0     1450.99     1393.64     74.34 o 
  -5  10   0       23.14      -17.88     26.35 o 
  -4  10   0      346.13      327.06     51.76 o 
  -3  10   0       42.50       35.01     18.79 o 
  -2  10   0     4091.31     4133.37    188.67 o 
  -1  10   0       11.18       29.74     34.82 o 
   0  10   0     1904.27     2043.88     99.75 o 
   1  10   0       83.15       68.69     35.76 o 
   2  10   0     2780.18     2947.25    130.80 o 
   3  10   0      630.74      553.32     55.52 o 
   4  10   0       27.57       87.51     46.11 o 
  -6  11   0       15.63       49.87     35.76 o 
  -5  11   0      137.43       69.63     31.99 o 
  -4  11   0       45.19      -17.02     21.76 o 
  -3  11   0       38.22        9.30     20.22 o 
  -2  11   0      511.52      548.57     46.58 o 
  -1  11   0      478.24      418.75     47.99 o 
   0  11   0      132.27       95.98     38.58 o 
   1  11   0     2390.95     2574.61    120.45 o 
   2  11   0        1.43      -13.17     40.46 o 
   3  11   0      168.80      201.38     49.87 o 
   4  11   0       15.06       20.70     49.87 o 
  -6  12   0      445.64      414.99     49.87 o 
  -5  12   0      345.21      351.94     45.17 o 
  -4  12   0      972.75     1056.76     87.51 o 
  -3  12   0      167.12      149.62     47.99 o 
  -2  12   0      709.00      888.32     80.93 o 
  -1  12   0      240.55      371.70     51.76 o 
   0  12   0      633.60      551.43     55.52 o 
   1  12   0       41.92       -3.76     43.29 o 
   2  12   0      160.70      150.56     50.81 o 
   3  12   0        1.77        5.65     51.76 o 
   4  12   0       13.34      105.39     57.40 o 
  -4  13   0       94.46       27.29     51.76 o 
  -3  13   0      764.44      822.45     70.58 o 
  -2  13   0      955.34     1103.81     91.28 o 
  -1  13   0      142.97      135.51     49.87 o 
   0  13   0       68.05       84.69     47.99 o 
   1  13   0     1290.31     1321.18     98.81 o 
   2  13   0      240.08      303.95     61.17 o 
   3  13   0      216.22      257.84     64.93 o 
  -3  14   0        0.40      -34.82     54.58 o 
  -2  14   0      118.82      109.16     57.40 o 
  -1  14   0       65.56        0.94     52.70 o 
   0  14   0        3.42       -2.82     51.76 o 
   1  14   0      113.22      165.62     60.22 o 
  -1 -14   1        0.32       69.63     54.58 o 
   0 -14   1     1005.44     1217.67     97.87 o 
   1 -14   1       59.08       84.69     55.52 o 
   2 -14   1      115.50       25.41     56.46 o 
   3 -14   1        0.61       -9.41     56.46 o 
  -3 -13   1       58.71       51.76     57.40 o 
  -2 -13   1      172.66       87.51     54.58 o 
  -1 -13   1      299.45      440.39     58.34 o 
   0 -13   1      185.01      269.13     52.70 o 
   1 -13   1      654.62      817.74     67.75 o 
   2 -13   1      272.66      279.48     55.52 o 
   3 -13   1     1222.30     1329.65    100.69 o 
   4 -13   1        3.46      -73.40     48.93 o 
  -4 -12   1      521.11      615.42     70.58 o 
  -3 -12   1      731.35      868.56     74.34 o 
  -2 -12   1      568.99      538.26     61.17 o 
  -1 -12   1        2.79      -36.70     41.40 o 
   0 -12   1      230.58      265.37     47.05 o 
   1 -12   1       96.64      106.33     44.23 o 
   2 -12   1      332.45      377.26     51.76 o 
   3 -12   1       47.98      -21.68     23.80 o 
   4 -12   1      307.50      322.67     32.56 o 
   5 -12   1      704.19      764.10     58.34 o 
  -5 -11   1       53.24       47.99     54.58 o 
  -4 -11   1      161.68      258.78     56.46 o 
  -3 -11   1       14.90       33.88     47.05 o 
  -2 -11   1     1294.47     1323.06     89.40 o 
  -1 -11   1      697.23      731.17     58.34 o 
   0 -11   1     4569.19     4802.93    187.26 o 
   1 -11   1        1.28       46.98     28.23 o 
   2 -11   1     2165.86     2241.37     69.16 o 
   3 -11   1      716.46      713.64     41.88 o 
   4 -11   1       34.00       32.54     23.66 o 
   5 -11   1       46.16       17.88     32.94 o 
   6 -11   1       30.99       20.70     36.70 o 
  -5 -10   1      936.94      919.37     72.46 o 
  -4 -10   1       62.96       40.46     45.17 o 
  -3 -10   1      535.43      634.24     57.40 o 
  -2 -10   1      345.14      308.65     45.17 o 
  -1 -10   1      103.41       67.75     35.76 o 
   0 -10   1        0.43        6.59     32.94 o 
   1 -10   1     1873.86     1998.71     96.92 o 
   2 -10   1       13.70       -0.10     18.63 o 
   3 -10   1      875.84      917.21     44.68 o 
   4 -10   1      890.59      901.14     44.54 o 
   5 -10   1     1563.01     1578.08     78.10 o 
   6 -10   1       61.39       98.81     35.76 o 
   7 -10   1      288.76      247.49     45.17 o 
  -6  -9   1       93.90       93.16     41.40 o 
  -5  -9   1      144.13      141.70     29.17 o 
  -4  -9   1     5723.23     5525.05    387.70 o 
  -3  -9   1       22.40       35.76     36.70 o 
  -2  -9   1     1666.93     1606.31     86.57 o 
  -1  -9   1       14.45       18.82     30.11 o 
   0  -9   1     5741.68     5968.85    218.32 o 
   1  -9   1       10.16      -13.17     28.23 o 
   2  -9   1      423.61      416.89     25.54 o 
   3  -9   1       47.39       19.23     17.93 o 
   4  -9   1       15.64        6.04     18.99 o 
   5  -9   1     1073.39     1068.99     62.11 o 
   6  -9   1      145.79      131.74     34.82 o 
   7  -9   1       20.64        5.65     33.88 o 
  -7  -8   1       15.10      -18.82     47.05 o 
  -6  -8   1      368.84      398.99     51.76 o 
  -5  -8   1       84.83      130.00     27.32 o 
  -4  -8   1       82.13      128.61     23.95 o 
  -3  -8   1      768.28      778.76     37.95 o 
  -2  -8   1     1365.29     1285.55     45.22 o 
  -1  -8   1     2589.42     2436.67     68.73 o 
   0  -8   1        3.50       10.35     24.47 o 
   1  -8   1    10460.38    11164.18    383.93 o 
   2  -8   1     1672.49     1544.51     49.26 o 
   3  -8   1      656.93      643.85     33.88 o 
   4  -8   1      193.48      177.95     20.22 o 
   5  -8   1      867.59      877.97     54.58 o 
   6  -8   1      261.22      253.13     36.70 o 
   7  -8   1      514.21      410.28     44.23 o 
  -7  -7   1      910.95      842.21     70.58 o 
  -6  -7   1      352.81      341.59     47.99 o 
  -5  -7   1     2595.41     2481.81     78.01 o 
  -4  -7   1     5269.32     4856.37    126.65 o 
  -3  -7   1     1308.01     1205.35     44.09 o 
  -2  -7   1      469.95      413.27     27.76 o 
  -1  -7   1      147.31       99.55     23.05 o 
   0  -7   1       73.21       54.19     10.35 o 
   1  -7   1      407.17      339.71     31.99 o 
   2  -7   1     3945.88     4004.53    164.23 o 
   3  -7   1      703.58      641.99     31.20 o 
   4  -7   1     1074.74      962.72     36.82 o 
   5  -7   1     2044.54     2059.88     82.81 o 
   6  -7   1       39.71       13.17     26.35 o 
   7  -7   1      339.62      316.18     40.46 o 
   8  -7   1     1467.77     1309.89     74.34 o 
  -7  -6   1        0.38       -4.71     45.17 o 
  -6  -6   1      886.44      835.62     69.63 o 
  -5  -6   1      477.14      439.43     30.27 o 
  -4  -6   1      198.63      168.84     20.76 o 
  -3  -6   1     3328.29     3063.50     82.38 o 
  -2  -6   1     5259.25     4977.25    123.99 o 
  -1  -6   1     1307.18     1296.16     39.79 o 
   0  -6   1      379.63      302.77     15.66 o 
   1  -6   1     2178.87     2560.50     99.75 o 
   2  -6   1    22099.40    21353.35    318.96 o 
   3  -6   1     6629.86     7096.50    136.07 o 
   4  -6   1     1423.94     1444.64     36.45 o 
   5  -6   1       60.37       72.16     23.05 o 
   6  -6   1      808.17      800.34     38.66 o 
   7  -6   1       19.48      -14.31     23.27 o 
   8  -6   1      126.52      135.51     36.70 o 
  -8  -5   1        3.05      -15.06     53.64 o 
  -7  -5   1     2111.53     1983.66    104.45 o 
  -6  -5   1       18.70       68.69     37.64 o 
  -5  -5   1       17.17       41.88     20.63 o 
  -4  -5   1      362.68      322.10     21.93 o 
  -3  -5   1      738.47      955.04     35.10 o 
  -2  -5   1     1705.69     1694.70     48.07 o 
  -1  -5   1        5.99       19.53      8.83 o 
   0  -5   1      498.58      822.72     25.92 o 
   1  -5   1    24992.26    23305.14    776.34 o 
   2  -5   1       10.58        5.21      6.89 o 
   3  -5   1     5698.52     5838.20    112.76 o 
   4  -5   1     3331.74     3306.57     67.57 o 
   5  -5   1      440.79      398.93     23.95 o 
   6  -5   1      175.36      135.59     21.40 o 
   7  -5   1      106.91      148.27     38.11 o 
   8  -5   1        2.73       10.49     26.07 o 
  -8  -4   1      444.11      540.14     67.75 o 
  -7  -4   1      145.45       84.69     47.05 o 
  -6  -4   1     3043.65     2965.13    124.21 o 
  -5  -4   1       60.89       43.39     31.52 o 
  -4  -4   1     9013.91     9094.07    218.92 o 
  -3  -4   1      173.22      317.71     54.58 o 
  -2  -4   1    10151.75     9248.76    219.23 o 
  -1  -4   1      793.04      921.56     27.57 o 
   0  -4   1      594.74      946.30     48.46 o 
   1  -4   1     5283.46     4771.68     97.91 o 
   2  -4   1        4.67       15.02      8.14 o 
   3  -4   1     1189.13     1564.05     34.85 o 
   4  -4   1       73.01      115.10      9.52 o 
   5  -4   1     3096.37     2979.18     77.71 o 
   6  -4   1     1905.58     1942.29     60.34 o 
   7  -4   1       74.44       89.04     23.85 o 
   8  -4   1      146.27      153.73     28.72 o 
  -8  -3   1        1.01      -30.11     50.81 o 
  -7  -3   1       30.17       46.11     42.35 o 
  -6  -3   1       28.76       33.88     31.99 o 
  -5  -3   1      278.53      316.92     23.53 o 
  -4  -3   1      709.27      541.46     33.41 o 
  -3  -3   1     2181.54     1944.55     52.90 o 
  -2  -3   1     2695.90     2318.26     58.88 o 
  -1  -3   1       42.33       66.76      6.78 o 
   0  -3   1     4966.95     5691.25    192.91 o 
   1  -3   1    98803.42    91325.46   2845.66 o 
   2  -3   1     1525.65     1815.00     37.22 o 
   3  -3   1      232.14      432.50     14.93 o 
   4  -3   1     1100.47     1034.72     34.12 o 
   5  -3   1     1412.82     1355.06     43.18 o 
   6  -3   1      597.51      603.23     36.70 o 
   7  -3   1       63.42       77.53     22.62 o 
   8  -3   1       79.06      125.36     28.87 o 
  -9  -2   1      145.90      158.09     63.99 o 
  -8  -2   1     1504.22     1392.70     93.16 o 
  -7  -2   1      868.78      979.59     76.22 o 
  -6  -2   1        4.32        9.41     30.11 o 
  -5  -2   1     9424.28     9305.12    223.55 o 
  -4  -2   1    14945.88    16056.04    377.61 o 
  -3  -2   1      108.17       81.34     11.29 o 
  -2  -2   1     2986.07     2972.82     72.86 o 
  -1  -2   1     6748.53     8115.67    190.30 o 
   1  -2   1     1121.58      842.21     30.11 o 
   2  -2   1     8156.28     7792.53    259.72 o 
   4  -2   1       21.72       82.73     20.23 o 
   5  -2   1     1065.76      957.92     35.04 o 
   6  -2   1     1124.52     1161.35     42.73 o 
   7  -2   1     1136.31     1026.28     45.57 o 
   8  -2   1     1520.62     1452.94     58.03 o 
  -9  -1   1       13.08       28.23     59.28 o 
  -8  -1   1       10.93       76.22     49.87 o 
  -7  -1   1       71.61       47.05     39.52 o 
  -6  -1   1     5208.93     5165.22    190.08 o 
  -5  -1   1      385.20      438.45     23.45 o 
  -4  -1   1     4916.55     5421.08    131.70 o 
  -3  -1   1    16470.33    16572.76    387.93 o 
  -2  -1   1    10162.37     9925.81    329.35 o 
  -1  -1   1     1619.46     1415.28     49.87 o 
   0  -1   1     3614.65     3335.89    112.92 o 
   1  -1   1      167.38      145.85     11.76 o 
   2  -1   1    17640.22    19330.16    429.68 o 
   3  -1   1    11319.68    13619.19    305.88 o 
   4  -1   1     9295.03     9423.55    215.18 o 
   5  -1   1       74.34      118.61     16.01 o 
   6  -1   1     1997.90     1976.17     61.17 o 
   7  -1   1       37.69       33.34     29.17 o 
   8  -1   1        8.88       -3.74     25.36 o 
  -9   0   1     1031.40     1030.41     91.28 o 
  -8   0   1      203.65      167.50     51.76 o 
  -7   0   1     1007.37      902.43     68.69 o 
  -6   0   1      106.53      127.04     31.99 o 
  -5   0   1       10.07       16.00     21.64 o 
  -4   0   1        6.87       -1.51      7.02 o 
  -3   0   1     1341.83     2081.88     51.98 o 
  -2   0   1     8480.70     8120.00    270.07 o 
  -1   0   1     3190.17     3914.62    130.80 o 
   0   0   1      283.72      199.49      9.41 o 
   1   0   1     1773.32     1669.36     58.34 o 
   2   0   1     1067.32     1605.77     39.66 o 
   3   0   1    31052.35    31865.16    708.67 o 
   4   0   1     3838.20     4363.99    104.62 o 
   5   0   1        8.40        8.93     13.75 o 
   6   0   1        0.27       15.89     17.38 o 
   7   0   1      806.46      819.62     69.63 o 
   8   0   1       31.50       91.28     50.81 o 
  -9   1   1        1.72       55.52     56.46 o 
  -8   1   1       77.15      102.57     47.99 o 
  -7   1   1       29.31       20.70     34.82 o 
  -6   1   1    10224.71     9872.25    228.44 o 
  -5   1   1       62.83       61.69     13.93 o 
  -4   1   1        6.64       30.83     18.82 o 
  -3   1   1      980.88     1142.49     77.63 o 
  -2   1   1    17054.50    17560.81    390.48 o 
  -1   1   1      343.52      534.50     20.70 o 
   0   1   1      307.64      149.62      9.41 o 
   1   1   1     3669.00     3433.76    116.69 o 
   2   1   1     2503.72     2296.73     54.93 o 
   3   1   1     6268.86     6986.87    184.44 o 
   4   1   1       31.71       26.75     11.29 o 
   5   1   1     2477.78     2489.75    109.63 o 
   6   1   1     3132.73     3206.03    131.74 o 
   7   1   1      698.75      702.94     62.11 o 
   8   1   1      155.41      228.67     56.46 o 
  -9   2   1        8.71       38.58     55.52 o 
  -8   2   1       17.41       -9.41     43.29 o 
  -7   2   1        4.49       -3.46     19.49 o 
  -6   2   1      273.47      261.66     21.21 o 
  -5   2   1     5232.78     5444.91    129.52 o 
  -4   2   1      828.62     1078.61     66.81 o 
  -3   2   1     3119.92     2798.27     67.24 o 
  -2   2   1     1804.76     1558.25     31.60 o 
  -1   2   1       42.18       52.58      5.96 o 
   0   2   1     4211.85     3420.04     82.51 o 
   1   2   1    35657.28    35973.35    837.05 o 
   2   2   1     6448.92     7131.83    525.56 o 
   3   2   1     8957.32     8838.94    299.24 o 
   4   2   1       13.20       24.47     18.82 o 
   5   2   1     1451.83     1597.84     77.16 o 
   6   2   1     4261.41     4024.71    158.09 o 
   7   2   1      239.43      236.19     48.93 o 
   8   2   1      154.28      150.56     55.52 o 
  -9   3   1      280.48      345.35     62.11 o 
  -8   3   1      398.97      405.28     39.99 o 
  -7   3   1       30.30       32.94     20.89 o 
  -6   3   1      276.29      294.16     22.09 o 
  -5   3   1     1302.54     1234.15     40.47 o 
  -4   3   1    13985.01    15537.00    350.33 o 
  -3   3   1     5173.20     5049.84     96.30 o 
  -2   3   1     5145.72     5916.32    111.29 o 
  -1   3   1     3414.99     3554.38    135.04 o 
   0   3   1      368.13      534.65     25.88 o 
   1   3   1     1000.17     1129.48     44.70 o 
   2   3   1    24869.76    23055.55   1176.74 o 
   3   3   1     3495.23     3358.40    237.14 o 
   4   3   1      189.91      232.51     42.35 o 
   5   3   1       37.63       35.76     27.29 o 
   6   3   1     2402.61     2377.94    108.22 o 
   7   3   1      276.94      232.43     49.87 o 
   8   3   1      474.97      475.21     66.81 o 
  -9   4   1       68.11       67.32     29.91 o 
  -8   4   1       43.39       33.75     24.89 o 
  -7   4   1      396.02      469.46     29.75 o 
  -6   4   1     3600.66     3525.35     91.51 o 
  -5   4   1       16.20       39.09     13.93 o 
  -4   4   1    10573.90    10007.06    188.08 o 
  -3   4   1    12794.00    13178.64    245.69 o 
  -2   4   1     2083.37     1844.09     31.73 o 
  -1   4   1      178.53       92.53      6.03 o 
   0   4   1     3660.18     2923.87    168.44 o 
   1   4   1      703.55     1060.32     79.99 o 
   2   4   1      457.46      481.72     38.58 o 
   3   4   1     8311.09     8116.97    196.62 o 
   4   4   1     1488.42     1308.32     56.46 o 
   5   4   1      841.19      753.75     55.52 o 
   6   4   1     2251.88     2200.09    104.45 o 
   7   4   1      311.55      466.74     59.28 o 
   8   4   1      219.40      278.54     62.11 o 
  -9   5   1      676.40      780.67     65.40 o 
  -8   5   1      245.15      177.23     28.37 o 
  -7   5   1        4.82       -9.58     20.51 o 
  -6   5   1       10.53        1.49     17.53 o 
  -5   5   1      148.77      178.22     15.44 o 
  -4   5   1      196.38      257.83     12.89 o 
  -3   5   1      120.62      204.24     10.62 o 
  -2   5   1     3072.36     2665.16     53.55 o 
  -1   5   1     7239.77     6463.44    122.55 o 
   0   5   1      379.02      262.27     16.63 o 
   1   5   1      121.38      124.30     13.78 o 
   2   5   1     1863.24     1850.69     54.37 o 
   3   5   1    13678.34    13470.38    321.71 o 
   4   5   1     4601.01     4516.29    117.43 o 
   5   5   1     1553.61     1374.82     74.34 o 
   6   5   1      101.07       87.51     39.52 o 
   7   5   1        2.17       12.23     46.11 o 
  -8   6   1      700.65      732.10     41.59 o 
  -7   6   1       26.29       57.92     26.35 o 
  -6   6   1     3866.31     3825.32     99.55 o 
  -5   6   1      241.12      258.01     15.85 o 
  -4   6   1     1450.66     1280.67     33.14 o 
  -3   6   1      282.27      484.51     14.43 o 
  -2   6   1     6693.37     7159.64    136.29 o 
  -1   6   1     4284.86     4281.89     83.99 o 
   0   6   1       68.16       31.99     11.49 o 
   1   6   1      203.94      153.66     16.05 o 
   2   6   1     3499.04     3212.94     86.38 o 
   3   6   1     1962.02     1947.27     74.34 o 
   4   6   1      785.39      763.33     42.35 o 
   5   6   1     1049.54      909.96     63.05 o 
   6   6   1     1178.23     1176.27     77.16 o 
   7   6   1       95.56       71.52     48.93 o 
  -8   7   1       20.84       -1.88     31.99 o 
  -7   7   1       48.68       55.52     29.17 o 
  -6   7   1      306.15      332.19     34.82 o 
  -5   7   1     6020.20     5779.69    114.92 o 
  -4   7   1     2050.98     2162.30     39.04 o 
  -3   7   1      198.07      171.02     17.91 o 
  -2   7   1       29.48       20.56      8.84 o 
  -1   7   1     8423.11     7820.88    149.41 o 
   0   7   1      247.79      162.80     15.49 o 
   1   7   1     2161.55     2584.69     86.57 o 
   2   7   1     3723.25     3746.09    100.37 o 
   3   7   1     2075.46     1922.74     71.52 o 
   4   7   1     1226.62     1231.31     49.93 o 
   5   7   1       67.05       16.94     31.05 o 
   6   7   1     1747.12     1520.68     84.69 o 
   7   7   1      124.62      211.73     50.81 o 
  -8   8   1        2.06       28.23     35.76 o 
  -7   8   1        5.83      -16.00     28.23 o 
  -6   8   1      522.93      549.55     41.40 o 
  -5   8   1      138.71      137.97     18.60 o 
  -4   8   1     3476.52     3468.28     88.80 o 
  -3   8   1      244.75      215.76     18.07 o 
  -2   8   1      111.38      146.15     12.27 o 
  -1   8   1     5520.65     5490.89    160.12 o 
   0   8   1     1140.68     1129.71     40.92 o 
   1   8   1      194.16      169.31     19.64 o 
   2   8   1     5781.89     5933.34    153.86 o 
   3   8   1      480.02      490.28     31.56 o 
   4   8   1      381.93      406.14     30.81 o 
   5   8   1       84.38      126.10     36.70 o 
   6   8   1      458.10      358.53     50.81 o 
  -7   9   1       20.08      -16.00     31.05 o 
  -6   9   1       59.89      103.51     30.11 o 
  -5   9   1      115.42      140.85     21.01 o 
  -4   9   1     2679.74     2815.43     77.04 o 
  -3   9   1     3599.68     3506.08     91.10 o 
  -2   9   1      253.21      248.27     23.05 o 
  -1   9   1      332.27      337.79     54.58 o 
   0   9   1      267.80      274.78     37.64 o 
   1   9   1      701.26      715.54     36.55 o 
   2   9   1     2225.95     2231.46     71.41 o 
   3   9   1     2706.73     2587.25     80.50 o 
   4   9   1        5.43        6.62     24.63 o 
   5   9   1      238.57      188.20     41.40 o 
   6   9   1      512.31      432.87     54.58 o 
  -7  10   1        0.11      -37.64     33.88 o 
  -6  10   1       82.36       43.29     31.05 o 
  -5  10   1      222.69      268.41     27.29 o 
  -4  10   1      544.10      536.77     39.99 o 
  -3  10   1      544.95      508.23     30.51 o 
  -2  10   1     1401.68     1489.62     86.57 o 
  -1  10   1     1771.09     1756.87     94.10 o 
   0  10   1       10.91       39.52     33.88 o 
   1  10   1      607.89      687.88     54.58 o 
   2  10   1       47.34       15.06     38.58 o 
   3  10   1      137.29      155.27     45.17 o 
   4  10   1     1902.31     1641.13    102.57 o 
  -6  11   1      355.60      327.47     43.29 o 
  -5  11   1       32.88        0.76     23.15 o 
  -4  11   1      345.17      319.00     47.05 o 
  -3  11   1      309.23      239.02     44.23 o 
  -2  11   1       18.86       -7.53     37.64 o 
  -1  11   1     1877.17     1924.37    102.57 o 
   0  11   1       22.92       33.88     38.58 o 
   1  11   1      172.15      134.56     44.23 o 
   2  11   1      402.51      426.28     54.58 o 
   3  11   1      378.43      421.57     58.34 o 
   4  11   1      591.73      829.03     71.52 o 
  -5  12   1     1316.89     1366.35     96.92 o 
  -4  12   1      102.14       98.81     47.99 o 
  -3  12   1       30.69       -5.65     43.29 o 
  -2  12   1       49.49       75.28     44.23 o 
  -1  12   1     1946.94     2086.23    111.04 o 
   0  12   1      248.13      218.32     47.99 o 
   1  12   1        5.40       -2.82     45.17 o 
   2  12   1      324.90      385.82     59.28 o 
   3  12   1      158.19      167.50     58.34 o 
  -5  13   1      240.72      215.49     60.22 o 
  -4  13   1      439.95      433.81     63.05 o 
  -3  13   1       28.46      -20.70     48.93 o 
  -2  13   1        4.82        1.88     47.99 o 
  -1  13   1     1170.26     1236.49     95.98 o 
   0  13   1     1007.32     1043.58     90.34 o 
   1  13   1      333.33      366.05     60.22 o 
   2  13   1      342.78      314.30     63.99 o 
  -3  14   1      226.15      138.33     60.22 o 
  -2  14   1      171.48      250.31     59.28 o 
  -1  14   1      115.47      116.69     55.52 o 
   0  14   1      128.86       56.46     53.64 o 
   1  14   1      244.47      213.61     62.11 o 
  -1 -14   2      573.18      644.59     69.63 o 
   0 -14   2       15.97       44.23     52.70 o 
   1 -14   2      947.09     1046.41     79.99 o 
   2 -14   2       66.68       97.87     58.34 o 
   3 -14   2      366.29      606.95     71.52 o 
  -3 -13   2      323.63      362.29     67.75 o 
  -2 -13   2       89.86      113.86     55.52 o 
  -1 -13   2      329.23      396.17     58.34 o 
   0 -13   2        4.28       16.94     46.11 o 
   1 -13   2      180.55      239.96     52.70 o 
   2 -13   2      574.68      704.43     42.94 o 
   3 -13   2      214.26      263.70     49.40 o 
   4 -13   2      264.78      315.27     36.82 o 
  -4 -12   2      229.10      271.01     63.05 o 
  -3 -12   2      962.18      975.83     89.40 o 
  -2 -12   2       18.15       -0.94     46.11 o 
  -1 -12   2      852.65      962.66     82.81 o 
   0 -12   2      362.79      378.29     50.81 o 
   1 -12   2      744.81      752.87     39.92 o 
   2 -12   2      136.98      185.52     28.47 o 
   3 -12   2      843.67      809.11     45.12 o 
   4 -12   2       10.98      -10.27     26.80 o 
   5 -12   2       98.87       32.94     39.52 o 
  -5 -11   2      181.12      187.26     59.28 o 
  -4 -11   2       21.50      -29.17     49.87 o 
  -3 -11   2        2.15       47.99     46.11 o 
  -2 -11   2      455.94      475.21     52.70 o 
  -1 -11   2      494.96      472.39     49.87 o 
   0 -11   2        1.03       14.12     37.64 o 
   1 -11   2      227.81      223.02     44.23 o 
   2 -11   2     1231.18     1428.43     54.26 o 
   3 -11   2     1013.64      969.52     88.46 o 
   4 -11   2      545.69      554.71     64.93 o 
   5 -11   2       43.54       52.70     36.70 o 
   6 -11   2      408.36      360.41     50.81 o 
  -5 -10   2       46.81      116.69     51.76 o 
  -4 -10   2     2826.23     2777.87    130.80 o 
  -3 -10   2      794.18      728.34     60.22 o 
  -2 -10   2      927.98      802.68     71.52 o 
  -1 -10   2      584.69      532.61     48.93 o 
   0 -10   2      490.84      550.49     47.05 o 
   1 -10   2      312.78      297.36     40.46 o 
   2 -10   2      699.07      722.77     36.52 o 
   3 -10   2     1777.95     1821.44    169.85 o 
   4 -10   2        2.16       -6.91     21.69 o 
   5 -10   2      211.47      230.55     39.52 o 
   6 -10   2      344.33      382.99     47.99 o 
  -5  -9   2      986.38      977.71     83.75 o 
  -4  -9   2      289.91      319.94     48.93 o 
  -3  -9   2       18.44       -6.59     37.64 o 
  -2  -9   2     1375.76     1291.07     79.05 o 
  -1  -9   2     4160.00     3860.04    151.50 o 
   0  -9   2      342.25      375.46     39.52 o 
   1  -9   2      465.00      513.79     43.29 o 
   2  -9   2       71.85       75.07     21.64 o 
   3  -9   2     5309.37     5287.63    132.01 o 
   4  -9   2     1774.60     1786.82     86.10 o 
   5  -9   2        3.44      -35.76     28.23 o 
   6  -9   2      169.34      182.56     39.52 o 
   7  -9   2      101.16       63.99     38.58 o 
  -7  -8   2      201.50      286.07     54.58 o 
  -6  -8   2     1418.29     1281.66     80.93 o 
  -5  -8   2       44.02       39.14     25.32 o 
  -4  -8   2      124.30       93.30     22.28 o 
  -3  -8   2     1063.16     1067.88     43.11 o 
  -2  -8   2      663.50      634.24     57.40 o 
  -1  -8   2     3714.20     3471.40    136.45 o 
   0  -8   2        5.42        1.88     25.41 o 
   1  -8   2       34.04       28.23     26.35 o 
   2  -8   2    11604.08    11667.06    482.74 o 
   3  -8   2     2279.85     2144.01     69.16 o 
   4  -8   2     1668.32     1722.46     55.99 o 
   5  -8   2      656.50      654.95     50.81 o 
   6  -8   2      263.63      240.90     37.64 o 
   7  -8   2        6.40       18.82     34.82 o 
  -7  -7   2        5.98       25.41     47.99 o 
  -6  -7   2       50.00       85.63     40.46 o 
  -5  -7   2     2628.95     2525.41     78.01 o 
  -4  -7   2     1512.10     1339.57     50.24 o 
  -3  -7   2     3531.70     3367.07    112.92 o 
  -2  -7   2     1507.99     1359.71     43.62 o 
  -1  -7   2     5882.86     5540.82    136.23 o 
   0  -7   2      729.69      777.28     51.76 o 
   1  -7   2       64.76      132.68     26.35 o 
   2  -7   2     5295.68     5212.32    127.51 o 
   3  -7   2     1437.02     1483.22     47.69 o 
   4  -7   2      447.34      482.21     45.17 o 
   5  -7   2     1219.72     1217.67     61.17 o 
   6  -7   2     1711.93     1623.25     75.28 o 
   7  -7   2      367.28      369.82     43.29 o 
   8  -7   2      333.91      317.12     46.11 o 
  -8  -6   2      172.83      144.92     58.34 o 
  -7  -6   2      427.13      464.86     60.22 o 
  -6  -6   2      196.92      201.38     43.29 o 
  -5  -6   2      668.03      640.48     35.89 o 
  -4  -6   2     1379.74     1317.98     55.52 o 
  -3  -6   2      190.41      173.66     21.17 o 
  -2  -6   2     6432.47     5834.14    183.50 o 
  -1  -6   2     2219.64     1924.81     51.85 o 
   0  -6   2     1943.41     1717.35     73.40 o 
   1  -6   2      242.34      201.38     25.41 o 
   2  -6   2     9772.96    10086.23    275.59 o 
   3  -6   2      661.41      616.19     32.65 o 
   4  -6   2     1325.71     1317.04     43.19 o 
   5  -6   2     1510.05     1499.94     50.24 o 
   6  -6   2     1273.09     1119.81     60.22 o 
   7  -6   2     1137.96     1131.10     64.93 o 
   8  -6   2      225.68      219.26     41.40 o 
  -8  -5   2     1423.10     1466.10    101.63 o 
  -7  -5   2      833.51      883.61     79.05 o 
  -6  -5   2      245.70      346.29     46.11 o 
  -5  -5   2      132.57      152.42     21.62 o 
  -4  -5   2     3835.43     3768.43     98.14 o 
  -3  -5   2     5833.17     6486.53    157.68 o 
  -2  -5   2       62.35       15.81      9.40 o 
  -1  -5   2     1427.40     1164.98     33.45 o 
   0  -5   2       12.44      -11.29     15.06 o 
   1  -5   2      654.88      805.51     43.29 o 
   2  -5   2     6142.62     5782.82    111.34 o 
   3  -5   2     4020.27     3453.79     69.80 o 
   4  -5   2     2094.21     1938.49     54.75 o 
   5  -5   2      101.55      101.99     27.29 o 
   6  -5   2       42.18       31.97     20.52 o 
   7  -5   2      576.51      623.75     38.32 o 
   8  -5   2       35.68       47.37     28.47 o 
  -8  -4   2      529.41      489.33     65.87 o 
  -7  -4   2        8.83      -13.17     43.29 o 
  -6  -4   2      435.06      502.50     48.93 o 
  -5  -4   2     3983.17     3817.98    102.57 o 
  -4  -4   2     1180.92     1110.37     38.92 o 
  -3  -4   2     3644.73     3764.72     94.49 o 
  -2  -4   2     3205.79     3057.90     76.49 o 
  -1  -4   2     8649.24     8403.16    198.26 o 
   0  -4   2      487.83      676.59     33.88 o 
   1  -4   2      438.62      273.83     19.76 o 
   2  -4   2      171.13      326.66     13.76 o 
   3  -4   2     4210.35     4673.93     91.27 o 
   4  -4   2     9798.17     9910.99    227.87 o 
   5  -4   2      605.29      571.42     30.52 o 
   6  -4   2        7.70        2.41     18.95 o 
   7  -4   2      140.27      192.90     26.61 o 
   8  -4   2      826.02      855.12     60.70 o 
  -8  -3   2     1599.90     1541.38     97.87 o 
  -7  -3   2      100.20      111.04     44.23 o 
  -6  -3   2      918.76      925.96     66.81 o 
  -5  -3   2     1967.20     1974.74     58.66 o 
  -4  -3   2        8.56       10.21     12.86 o 
  -2  -3   2     1300.46     1763.48     46.58 o 
  -1  -3   2    25345.51    23945.20    557.58 o 
   0  -3   2       56.77       27.29      9.41 o 
   1  -3   2      110.13       92.42      6.16 o 
   2  -3   2     8610.96     8562.58    376.88 o 
   4  -3   2    10656.94    10682.00    244.75 o 
   5  -3   2     1125.21     1200.97     41.59 o 
   6  -3   2       60.15       55.49     19.83 o 
   7  -3   2      315.71      361.87     29.94 o 
   8  -3   2       15.39       35.09     27.16 o 
  -9  -2   2     1479.93     1563.02    105.39 o 
  -8  -2   2       52.05       19.76     49.87 o 
  -7  -2   2      222.51      314.30     47.99 o 
  -6  -2   2       93.00      168.44     33.88 o 
  -5  -2   2     3538.77     3383.73     88.38 o 
  -4  -2   2     1496.77     1289.86     39.77 o 
  -3  -2   2     3513.33     4619.34    112.45 o 
  -2  -2   2     6527.79     6476.61    153.71 o 
  -1  -2   2    33723.77    36778.56    854.02 o 
   0  -2   2     2917.51     3009.44     58.49 o 
   1  -2   2     5708.68     5333.10    337.82 o 
   2  -2   2     5471.99     5346.79    122.75 o 
   3  -2   2     5188.01     5024.41    117.70 o 
   4  -2   2     6371.88     6438.05    150.80 o 
   5  -2   2     1746.11     1624.38     80.93 o 
   6  -2   2     2178.56     2144.44     63.71 o 
   7  -2   2      130.36      156.71     25.59 o 
   8  -2   2      566.88      585.93     39.08 o 
  -9  -1   2      100.03      159.03     61.17 o 
  -8  -1   2      314.14      370.76     57.40 o 
  -7  -1   2      605.79      709.52     56.46 o 
  -6  -1   2      898.92      949.48     63.05 o 
  -5  -1   2     5766.87     5405.83    133.31 o 
  -4  -1   2     1717.42     1617.55     57.87 o 
  -3  -1   2      824.05     1019.61     30.14 o 
  -2  -1   2    16651.47    17981.56    419.53 o 
  -1  -1   2      540.46      421.57     18.82 o 
   0  -1   2     3469.72     3230.50    109.16 o 
   1  -1   2      582.49      346.22     19.29 o 
   2  -1   2     7362.64     8565.03    203.73 o 
   3  -1   2     1179.60     1365.68     38.16 o 
   4  -1   2      246.95      303.75     17.86 o 
   5  -1   2      740.58      691.72     31.13 o 
   6  -1   2     3910.35     3662.91     95.65 o 
   7  -1   2     5212.88     5000.54    127.82 o 
   8  -1   2        3.31       52.76     28.18 o 
  -9   0   2      240.59      350.06     64.93 o 
  -8   0   2     1385.75     1376.70     89.40 o 
  -7   0   2      670.21      744.34     56.46 o 
  -6   0   2     2837.28     2655.54    110.10 o 
  -5   0   2       56.41       63.12     14.59 o 
  -4   0   2     1226.61     1469.86     63.99 o 
  -3   0   2     7142.92     8340.20    279.48 o 
  -2   0   2    25246.05    25392.30    832.80 o 
  -1   0   2     2905.95     2271.61     77.16 o 
   1   0   2    20962.32    21800.01    560.84 o 
   2   0   2     2012.82     2437.66     58.55 o 
   3   0   2     5656.93     5571.04    129.24 o 
   4   0   2     7515.06     7560.57    174.93 o 
   5   0   2      171.74      233.88     19.64 o 
   6   0   2      441.18      464.02     30.26 o 
   7   0   2      498.41      521.92     33.58 o 
   8   0   2      104.23      169.38     53.64 o 
  -9   1   2       93.05      146.80     57.40 o 
  -8   1   2     1017.65     1001.24     81.87 o 
  -7   1   2      391.59      526.97     49.87 o 
  -6   1   2        6.26        0.00     28.23 o 
  -5   1   2     2835.57     2467.34     97.87 o 
  -4   1   2        0.25       53.67     10.79 o 
  -3   1   2    12008.60    12049.03    270.69 o 
  -2   1   2     3113.95     4155.52    141.15 o 
  -1   1   2     7207.41     7472.81    128.88 o 
   0   1   2      494.74      627.66     27.29 o 
   1   1   2     2463.43     2121.99     77.16 o 
   2   1   2     2848.14     3991.29    144.45 o 
   3   1   2     1979.82     1974.23     94.10 o 
   4   1   2    12740.30    12848.20    291.11 o 
   5   1   2      462.61      443.37     26.82 o 
   6   1   2     1398.62     1340.41     47.90 o 
   7   1   2      152.45      213.61     47.05 o 
   8   1   2      316.79      444.16     64.93 o 
  -9   2   2      204.26      276.66     59.28 o 
  -8   2   2     1645.81     1584.67     95.04 o 
  -7   2   2      773.04      819.62     59.28 o 
  -6   2   2      408.39      406.86     25.98 o 
  -5   2   2      234.49      208.80     18.82 o 
  -4   2   2      128.51       93.29     11.49 o 
  -3   2   2     2399.15     2614.74     62.95 o 
  -2   2   2     4663.91     4813.33     91.02 o 
  -1   2   2    16640.68    16226.06    506.74 o 
   0   2   2     3294.68     2511.85    117.16 o 
   1   2   2     4330.90     3902.69     95.12 o 
   2   2   2      317.07      502.06     14.53 o 
   3   2   2      949.72     1006.28     65.95 o 
   4   2   2     6462.70     6543.72    199.97 o 
   5   2   2     3474.39     3499.63    136.45 o 
   6   2   2      535.49      659.65     54.58 o 
   7   2   2       16.82        4.71     42.35 o 
   8   2   2        0.59       40.46     54.58 o 
  -9   3   2      463.65      604.13     68.69 o 
  -8   3   2        0.15      -60.22     41.40 o 
  -7   3   2     4583.87     4720.26    119.77 o 
  -6   3   2       11.78       -5.16     16.36 o 
  -5   3   2     3225.26     3233.75     81.72 o 
  -4   3   2        0.02       -0.75      9.40 o 
  -3   3   2       82.87      173.98      8.71 o 
  -2   3   2     3440.25     2835.61     46.18 o 
  -1   3   2    19978.15    21541.57    502.70 o 
   0   3   2    29017.35    29039.09    977.24 o 
   1   3   2      408.98      479.42     29.64 o 
   2   3   2     2439.88     2903.92     74.84 o 
   3   3   2      541.04      386.93     21.62 o 
   4   3   2     1767.68     1616.66     74.34 o 
   5   3   2     1717.00     1529.15     78.10 o 
   6   3   2      462.33      451.69     49.87 o 
   7   3   2       31.84        3.76     45.17 o 
   8   3   2       35.78       10.35     56.46 o 
  -9   4   2       56.78      161.85     56.46 o 
  -8   4   2      462.00      544.91     35.65 o 
  -7   4   2       16.28       17.10     21.37 o 
  -6   4   2      925.19      989.96     39.76 o 
  -5   4   2     2861.62     2710.53     70.74 o 
  -4   4   2     1198.45      951.75     25.78 o 
  -3   4   2     6599.37     6091.32    116.15 o 
  -2   4   2     3901.50     4540.78     70.05 o 
  -1   4   2      165.49      131.86     31.99 o 
   0   4   2    16977.89    16465.69    451.69 o 
   1   4   2      208.65      420.81     43.76 o 
   2   4   2     1802.84     2430.36     71.05 o 
   3   4   2     1893.99     1794.52     53.23 o 
   4   4   2      155.77      185.38     30.11 o 
   5   4   2      154.66      183.50     35.76 o 
   6   4   2     1882.06     1695.71     91.28 o 
   7   4   2     2475.62     2417.46    121.39 o 
  -9   5   2      166.38      155.33     31.85 o 
  -8   5   2      718.39      700.23     41.53 o 
  -7   5   2        4.03       25.13     21.22 o 
  -6   5   2     2130.69     2140.76     63.22 o 
  -5   5   2     1331.78     1329.25     34.51 o 
  -4   5   2      992.99      872.78     25.52 o 
  -3   5   2     6292.34     6343.68     97.59 o 
  -2   5   2     3065.67     3238.84     64.20 o 
  -1   5   2        2.83       10.69      5.17 o 
   0   5   2     9982.95     9764.71    316.18 o 
   1   5   2     8939.72     9091.06    219.58 o 
   2   5   2       41.55       71.39     16.94 o 
   3   5   2      144.96      147.06     29.17 o 
   4   5   2     1087.57      990.88     41.90 o 
   5   5   2       61.34       90.34     33.88 o 
   6   5   2      378.51      487.44     53.64 o 
   7   5   2      392.67      420.63     59.28 o 
  -9   6   2       37.21       34.90     30.63 o 
  -8   6   2     1855.44     1992.00     69.85 o 
  -7   6   2      445.44      491.06     32.01 o 
  -6   6   2      179.34      214.99     31.99 o 
  -5   6   2      132.64      112.60     13.64 o 
  -4   6   2      200.07      185.71     14.96 o 
  -3   6   2    11236.41    11008.64    166.82 o 
  -2   6   2     2333.16     2485.58     51.62 o 
  -1   6   2     1492.88     1349.55     31.19 o 
   0   6   2     1403.99     1263.22     41.39 o 
   1   6   2      309.27      361.72     50.81 o 
   2   6   2     5472.19     5582.34    248.43 o 
   3   6   2     1694.22     1447.66     50.74 o 
   4   6   2     1969.02     1687.15     76.69 o 
   5   6   2        2.42        7.53     31.05 o 
   6   6   2     1975.06     1775.69     93.16 o 
   7   6   2      207.64      232.43     52.70 o 
  -8   7   2     1188.98     1113.22     65.87 o 
  -7   7   2     1102.84     1109.83     49.59 o 
  -6   7   2       84.76       95.65     21.06 o 
  -5   7   2      340.71      350.24     23.91 o 
  -4   7   2     1014.45      930.82     28.07 o 
  -3   7   2     3402.37     3357.07     69.19 o 
  -2   7   2     1779.15     1662.18     38.42 o 
  -1   7   2     1956.55     2047.17     44.86 o 
   0   7   2     1060.36     1015.51     46.11 o 
   1   7   2      998.70      942.48     39.76 o 
   2   7   2      654.43      666.83     33.27 o 
   3   7   2      237.18      212.43     23.84 o 
   4   7   2      913.31      856.60     44.05 o 
   5   7   2     3307.29     2987.72    126.10 o 
   6   7   2      667.35      654.00     61.17 o 
  -8   8   2       13.10       22.58     32.94 o 
  -7   8   2     2815.77     2855.98    111.04 o 
  -6   8   2        4.65      -15.06     24.47 o 
  -5   8   2       49.56       49.89     11.83 o 
  -4   8   2      799.69      747.90     28.52 o 
  -3   8   2        4.23        0.82     10.76 o 
  -2   8   2      635.34      572.42     27.88 o 
  -1   8   2     1312.81     1361.72     42.12 o 
   0   8   2    10740.73    10561.96    256.11 o 
   1   8   2      115.01      106.06     18.95 o 
   2   8   2     6280.10     6445.46    164.64 o 
   3   8   2       54.64       74.12     23.03 o 
   4   8   2       77.40       78.10     24.38 o 
   5   8   2      491.04      447.92     49.87 o 
   6   8   2        1.85       47.05     42.35 o 
  -8   9   2        0.62      -11.29     35.76 o 
  -7   9   2      337.37      380.17     42.35 o 
  -6   9   2      957.88     1040.76     60.22 o 
  -5   9   2      585.24      584.88     35.22 o 
  -4   9   2     1287.39     1274.96     54.58 o 
  -3   9   2      853.25      825.30     48.93 o 
  -2   9   2       34.05       -2.82     28.23 o 
  -1   9   2     1481.23     1696.68    189.61 o 
   0   9   2     3331.86     3275.56     94.10 o 
   1   9   2     2185.75     2223.74     69.26 o 
   2   9   2     1356.21     1379.06     55.38 o 
   3   9   2       34.71       14.12     23.74 o 
   4   9   2      645.53      565.57     37.86 o 
   5   9   2     2064.86     1948.84     99.75 o 
  -7  10   2       22.39       17.88     32.94 o 
  -6  10   2       85.13      141.15     33.88 o 
  -5  10   2      347.11      406.55     28.48 o 
  -4  10   2     1233.24     1370.12     82.81 o 
  -3  10   2     1075.65      951.36     72.46 o 
  -2  10   2      136.25       88.46     34.82 o 
  -1  10   2      467.51      357.59     43.29 o 
   0  10   2     3261.11     3411.17    143.98 o 
   1  10   2     1983.05     2016.59    105.39 o 
   2  10   2       79.05       55.52     41.40 o 
   3  10   2      223.68      224.96     45.17 o 
   4  10   2       17.85      -30.28     27.81 o 
   5  10   2       46.44       -1.88     41.40 o 
  -7  11   2      253.77      276.66     44.23 o 
  -5  11   2       11.67       24.47     41.40 o 
  -4  11   2      209.39      210.79     45.17 o 
  -3  11   2      338.87      264.42     46.11 o 
  -2  11   2     2273.43     1983.66    102.57 o 
  -1  11   2      147.30      158.09     42.35 o 
   0  11   2      164.52      102.57     41.40 o 
   1  11   2      242.08      202.32     47.05 o 
   2  11   2     2348.40     2435.34    124.21 o 
   3  11   2      103.39      131.74     51.76 o 
   4  11   2        0.09      -32.94     49.87 o 
  -5  12   2      142.01      148.68     51.76 o 
  -4  12   2      203.19      101.63     50.81 o 
  -3  12   2     1012.02      990.89     84.69 o 
  -2  12   2      769.24      893.96     81.87 o 
  -1  12   2       44.45      -14.12     41.40 o 
   0  12   2       86.68       83.75     46.11 o 
   1  12   2        9.85      -28.23     46.11 o 
   2  12   2      159.44      220.20     56.46 o 
   3  12   2      199.14      135.51     56.46 o 
  -5  13   2        1.36      -79.05     52.70 o 
  -4  13   2       50.43       62.11     54.58 o 
  -3  13   2       54.63       17.88     51.76 o 
  -2  13   2     1028.88     1080.28     90.34 o 
  -1  13   2       61.75       31.05     47.99 o 
   0  13   2      633.75      715.17     67.75 o 
   1  13   2       39.05       66.81     54.58 o 
   2  13   2     1372.12     1488.68    107.28 o 
  -3  14   2       26.25       86.57     60.22 o 
  -2  14   2        2.94      -50.81     53.64 o 
  -1  14   2        6.70       67.75     54.58 o 
   0  14   2      274.70      284.19     62.11 o 
  -1 -14   3      308.24      357.59     63.05 o 
   0 -14   3      298.52      463.92     64.93 o 
   1 -14   3      227.81      424.40     63.99 o 
   2 -14   3        9.72       -9.41     55.52 o 
  -3 -13   3      204.55      250.31     63.05 o 
  -2 -13   3      401.07      358.53     61.17 o 
  -1 -13   3      283.05      188.20     54.58 o 
   0 -13   3      970.57      933.49     72.46 o 
   1 -13   3       12.18       82.87     27.48 o 
   2 -13   3      158.56      171.54     31.32 o 
   3 -13   3      301.84      459.57     54.58 o 
   4 -13   3     1199.91     1320.24     81.87 o 
  -4 -12   3      104.29       88.46     58.34 o 
  -3 -12   3      113.98      176.91     55.52 o 
  -2 -12   3       17.41       -2.82     46.11 o 
  -1 -12   3      428.70      442.28     53.64 o 
   0 -12   3      889.68      893.96     80.93 o 
   1 -12   3       88.03      116.18     39.52 o 
   2 -12   3       30.04       50.57     26.61 o 
   3 -12   3      130.81      165.74     45.64 o 
   4 -12   3      164.40      106.33     39.52 o 
   5 -12   3      513.43      500.62     56.46 o 
  -5 -11   3      551.59      524.14     69.63 o 
  -4 -11   3      265.87      345.35     60.22 o 
  -3 -11   3      233.50      170.32     50.81 o 
  -2 -11   3      307.18      326.53     50.81 o 
  -1 -11   3      103.04       69.63     40.46 o 
   0 -11   3     2265.35     2361.00    111.98 o 
   1 -11   3      830.65      829.97     71.52 o 
   2 -11   3        9.83       22.43     30.11 o 
   3 -11   3      330.37      308.74     30.94 o 
   4 -11   3      621.55      526.97     49.87 o 
   5 -11   3       40.04       64.93     40.46 o 
   6 -11   3       40.18       22.58     43.29 o 
  -5 -10   3       64.95       75.28     53.64 o 
  -4 -10   3      831.05      817.74     68.69 o 
  -3 -10   3      147.80      111.04     46.11 o 
  -2 -10   3      668.38      637.07     56.46 o 
  -1 -10   3      232.71      271.01     43.29 o 
   0 -10   3      681.95      656.83     51.76 o 
   1 -10   3       12.48       -6.59     33.88 o 
   2 -10   3      334.29      377.35     29.07 o 
   3 -10   3     2275.49     2345.65    141.62 o 
   4 -10   3      377.15      397.11     43.29 o 
   5 -10   3      232.76      324.65     45.17 o 
   6 -10   3      546.01      606.01     58.34 o 
  -5  -9   3       72.82       48.93     47.05 o 
  -4  -9   3      213.53      223.02     47.05 o 
  -3  -9   3     2351.42     2169.04    106.33 o 
  -2  -9   3       68.82       88.46     35.76 o 
  -1  -9   3     1235.55     1169.68     72.46 o 
   0  -9   3     1065.43     1060.52     68.69 o 
   1  -9   3     2625.88     2585.90    111.04 o 
   2  -9   3      608.08      629.89     44.23 o 
   3  -9   3      148.30      118.92     24.00 o 
   4  -9   3      103.45      125.15     31.99 o 
   5  -9   3      319.32      327.47     42.35 o 
   6  -9   3      200.25      234.31     43.29 o 
   7  -9   3      144.59       86.57     42.35 o 
  -7  -8   3     1371.06     1393.64     94.10 o 
  -6  -8   3      316.46      280.27     34.52 o 
  -5  -8   3       23.72       16.40     24.84 o 
  -4  -8   3      581.18      542.49     34.22 o 
  -3  -8   3      436.68      382.05     41.40 o 
  -2  -8   3     1298.48     1353.18     73.40 o 
  -1  -8   3        0.99      -16.94     26.35 o 
   0  -8   3     4435.72     4228.91    159.03 o 
   1  -8   3        3.34      -39.52     26.35 o 
   2  -8   3     6587.25     6552.02    198.55 o 
   3  -8   3      499.96      604.29     59.75 o 
   4  -8   3      749.40      750.93     52.70 o 
   5  -8   3      554.37      615.42     47.99 o 
   6  -8   3       84.46      141.15     37.64 o 
   7  -8   3       13.41      -26.35     35.76 o 
  -7  -7   3      702.96      713.29     68.69 o 
  -6  -7   3       68.35       98.62     29.60 o 
  -5  -7   3     1083.86     1108.18     50.82 o 
  -4  -7   3       36.67       24.47     19.44 o 
  -3  -7   3     4707.20     4494.87    114.66 o 
  -2  -7   3     1710.29     1550.97     46.56 o 
  -1  -7   3       28.15       16.94     23.53 o 
   0  -7   3     5781.65     5725.13    203.26 o 
   1  -7   3      676.58      639.89     49.87 o 
   2  -7   3      863.76      747.30     34.97 o 
   3  -7   3       16.91       48.79     17.15 o 
   4  -7   3       18.80       36.70     24.47 o 
   5  -7   3     3317.39     3453.52    127.04 o 
   6  -7   3       55.35       80.93     33.88 o 
   7  -7   3       77.84       90.34     37.64 o 
  -8  -6   3       60.12       58.34     58.34 o 
  -7  -6   3      361.50      403.69     58.34 o 
  -6  -6   3       40.27       46.70     26.59 o 
  -5  -6   3     2357.05     2364.36     71.86 o 
  -4  -6   3     4705.74     4596.27    117.75 o 
  -3  -6   3      144.71      151.41     23.05 o 
  -2  -6   3     2388.53     2378.99     63.33 o 
  -1  -6   3     3631.25     3725.71    146.33 o 
   0  -6   3     8633.36     8282.80    283.25 o 
   1  -6   3     2423.36     2398.64     94.10 o 
   2  -6   3     1344.73     1269.01     39.38 o 
   3  -6   3      288.91      318.76     34.54 o 
   4  -6   3      291.35      341.59     31.99 o 
   5  -6   3      313.24      332.18     33.88 o 
   6  -6   3        0.86       -0.94     28.23 o 
   7  -6   3      276.24      116.69     36.70 o 
  -8  -5   3      440.16      577.78     66.81 o 
  -7  -5   3        9.59      -13.17     45.17 o 
  -6  -5   3      367.80      422.36     30.94 o 
  -5  -5   3      558.92      578.88     54.58 o 
  -4  -5   3      852.03      930.30     37.56 o 
  -3  -5   3      374.88      339.37     39.05 o 
  -2  -5   3     2397.65     2740.32     70.45 o 
  -1  -5   3     1942.46     1560.45     41.94 o 
   0  -5   3     5515.61     6020.60    207.02 o 
   1  -5   3     3737.99     3332.13    120.45 o 
   2  -5   3     2324.76     2412.28     61.99 o 
   3  -5   3     1035.24      927.89     27.07 o 
   4  -5   3        1.32       14.83     14.96 o 
   5  -5   3     3666.68     3490.09     91.47 o 
   6  -5   3      611.54      612.82     35.76 o 
   7  -5   3      661.63      536.56     36.62 o 
   8  -5   3       44.55       -0.94     36.70 o 
  -8  -4   3        1.80       78.10     53.64 o 
  -7  -4   3      412.19      542.96     57.40 o 
  -6  -4   3     1454.98     1375.67     52.25 o 
  -5  -4   3     4209.38     4322.47    111.78 o 
  -4  -4   3     5431.84     5351.46    132.75 o 
  -3  -4   3     2670.86     2572.74     67.86 o 
  -2  -4   3     1220.47     1041.94     32.23 o 
  -1  -4   3      946.07     1255.87     34.43 o 
   0  -4   3      106.61      140.21     15.06 o 
   1  -4   3     6228.24     6011.34    143.04 o 
   2  -4   3      343.32      291.84     12.83 o 
   3  -4   3      464.59      570.30     28.60 o 
   4  -4   3      356.13      326.83     22.58 o 
   5  -4   3     1820.43     1670.82     52.78 o 
   6  -4   3       66.68       62.31     21.48 o 
   7  -4   3     1473.17     1464.71    104.92 o 
   8  -4   3     1578.90     1506.41    140.21 o 
  -9  -3   3       27.43       17.88     59.28 o 
  -8  -3   3       57.10       45.17     49.87 o 
  -7  -3   3     2363.32     2202.91    104.45 o 
  -6  -3   3     1585.36     1638.30     84.69 o 
  -5  -3   3     5007.44     4967.19    125.07 o 
  -4  -3   3       96.92      112.62     14.87 o 
  -3  -3   3       55.67       48.99     10.96 o 
  -2  -3   3    13149.77    14567.30    341.34 o 
  -1  -3   3       34.16       51.80     31.05 o 
   0  -3   3     5269.33     4924.25    116.42 o 
   1  -3   3       91.62       33.47     11.76 o 
   2  -3   3    34422.19    33375.03    669.36 o 
   3  -3   3     2947.08     3113.57     76.88 o 
   4  -3   3       13.18       27.36     15.53 o 
   5  -3   3     2684.74     2611.18     71.27 o 
   6  -3   3      122.34      120.70     22.78 o 
   7  -3   3       76.35      110.33     25.73 o 
   8  -3   3      435.89      399.71     44.70 o 
  -9  -2   3        0.05       47.99     58.34 o 
  -8  -2   3       30.10      -20.70     47.05 o 
  -7  -2   3     1856.34     1845.33     95.98 o 
  -6  -2   3     2786.65     2995.25    122.33 o 
  -5  -2   3       82.51      103.71     16.28 o 
  -4  -2   3       89.48      105.39     20.70 o 
  -3  -2   3     9902.61    10046.16    237.55 o 
  -2  -2   3     2003.40     2085.36     52.90 o 
  -1  -2   3     1390.42     1185.43     31.25 o 
   0  -2   3    10713.74    13012.98    303.75 o 
   1  -2   3    12008.24    11739.50    308.38 o 
   2  -2   3     1149.89     1222.15     47.05 o 
   3  -2   3     7710.26     8459.40    194.01 o 
   4  -2   3     1254.86     1181.89     46.11 o 
   5  -2   3     4195.58     4057.40    102.36 o 
   6  -2   3        1.28       -6.21     19.44 o 
   7  -2   3       26.00        5.80     23.66 o 
   8  -2   3        0.14      -16.58     43.76 o 
  -9  -1   3      116.35      157.15     59.28 o 
  -8  -1   3      237.75      278.54     53.64 o 
  -7  -1   3      466.43      471.45     48.93 o 
  -6  -1   3     1248.30     1200.73     70.58 o 
  -5  -1   3      669.53      767.65     31.18 o 
  -4  -1   3     6728.65     6619.44    159.34 o 
  -2  -1   3    48495.76    47801.60   1563.96 o 
  -1  -1   3    14003.08    14613.89    292.04 o 
   0  -1   3    14082.30    15205.83    501.56 o 
   1  -1   3     6803.47     6466.39    486.97 o 
   2  -1   3     3319.90     3250.61     77.43 o 
   3  -1   3     1297.28     1188.41     35.47 o 
   4  -1   3       18.93       16.39     21.64 o 
   5  -1   3      160.58      231.05     20.33 o 
   6  -1   3       81.07       95.98     27.76 o 
   7  -1   3       76.42       57.25     25.41 o 
   8  -1   3      164.13      189.70     32.38 o 
  -9   0   3        0.30      -19.76     53.64 o 
  -8   0   3       74.70       76.22     46.11 o 
  -7   0   3        6.08       14.12     35.76 o 
  -6   0   3     6674.86     6423.36    228.67 o 
  -5   0   3       28.58       29.17     23.53 o 
  -4   0   3     2076.87     2570.85     97.87 o 
  -3   0   3     5068.93     5245.21    179.73 o 
  -2   0   3    20696.06    21977.37    721.76 o 
  -1   0   3      121.91      180.67     15.06 o 
   0   0   3    19070.73    21401.47    704.82 o 
   1   0   3    25285.80    24254.87    935.37 o 
   2   0   3      873.88      836.44     25.54 o 
   3   0   3      425.87      406.55     19.83 o 
   4   0   3      575.01      607.27     26.89 o 
   5   0   3     5146.34     5114.24    125.00 o 
   6   0   3      653.79      646.18     34.59 o 
   7   0   3      196.52      213.86     28.55 o 
   8   0   3       28.10       35.76     51.76 o 
  -9   1   3      233.23      235.25     58.34 o 
  -8   1   3       55.20       81.87     46.11 o 
  -7   1   3     3656.90     3718.89    148.68 o 
  -6   1   3       58.70       72.46     29.17 o 
  -5   1   3    12323.69    12477.84    420.63 o 
  -4   1   3     7035.21     7307.91    249.37 o 
  -3   1   3     1023.00     1508.44     60.22 o 
  -2   1   3     9662.48     8973.50    298.30 o 
  -1   1   3      511.78     1012.53     40.46 o 
   0   1   3     3278.49     2759.03     91.28 o 
   1   1   3     4265.65     4824.58    106.91 o 
   2   1   3     2297.64     2696.00     86.57 o 
   3   1   3     1285.72     1560.57     42.94 o 
   4   1   3     1065.42     1123.43     36.85 o 
   5   1   3      763.29      751.48     33.39 o 
   6   1   3       70.13      102.35     44.23 o 
   7   1   3     2289.65     2249.02    116.69 o 
   8   1   3     1798.06     1652.42    111.04 o 
  -9   2   3        8.84       80.93     53.64 o 
  -8   2   3        5.65       63.05     46.11 o 
  -7   2   3     1125.46     1093.46     74.34 o 
  -6   2   3     3023.80     3067.70    124.21 o 
  -5   2   3     5153.30     4808.58    172.21 o 
  -4   2   3     6761.67     7422.71    253.13 o 
  -3   2   3     6607.98     6203.16    210.79 o 
  -2   2   3    19909.06    18963.72    325.31 o 
  -1   2   3       31.07       15.83      5.63 o 
   0   2   3        4.48       12.63      6.09 o 
   1   2   3     1534.48     1274.82     36.57 o 
   2   2   3    20723.50    20445.49    377.77 o 
   3   2   3     3028.44     4067.39     79.64 o 
   4   2   3     3004.46     2970.23     76.08 o 
   5   2   3     1167.19     1092.56     40.36 o 
   6   2   3     1138.62     1119.81     77.16 o 
   7   2   3       50.47       70.58     49.87 o 
   8   2   3      357.91      306.77     66.81 o 
  -9   3   3      693.75      774.45     72.46 o 
  -8   3   3        0.32       51.76     46.11 o 
  -7   3   3     2532.60     2494.63    112.92 o 
  -6   3   3     1096.83     1016.39     39.34 o 
  -5   3   3       32.98       30.29     21.64 o 
  -4   3   3      568.37      440.39     27.29 o 
  -3   3   3     2111.09     2144.83     44.36 o 
  -2   3   3     1383.65     1389.29     24.01 o 
  -1   3   3      882.61     1167.01     95.04 o 
   0   3   3     1305.55     1588.16     43.49 o 
   1   3   3    13404.43    12835.89    304.08 o 
   2   3   3     4864.74     5721.20    140.01 o 
   3   3   3    11789.86    11839.26    281.77 o 
   4   3   3     2370.16     2456.99    101.63 o 
   5   3   3      697.06      682.23     56.46 o 
   6   3   3        3.03        8.47     37.64 o 
   7   3   3      994.76     1015.35     82.81 o 
  -9   4   3        0.23        7.53     52.70 o 
  -8   4   3      566.81      702.94     63.99 o 
  -7   4   3      601.46      608.47     34.36 o 
  -6   4   3     5446.09     5388.68    131.53 o 
  -5   4   3      947.18      954.00     35.03 o 
  -4   4   3        6.01       20.72      8.48 o 
  -3   4   3       75.37      113.46     12.23 o 
  -2   4   3    21646.33    20111.81    372.70 o 
  -1   4   3      793.60      674.59     26.82 o 
   0   4   3       13.24       39.34     13.64 o 
   1   4   3        7.36       32.51     10.84 o 
   2   4   3      856.41      950.14     34.52 o 
   3   4   3      523.08      544.50     64.46 o 
   4   4   3       69.82       70.58     27.29 o 
   5   4   3      224.73      319.00     41.40 o 
   6   4   3     1798.85     1776.63     94.10 o 
   7   4   3        3.88       17.88     45.17 o 
  -9   5   3      287.44      413.10     64.93 o 
  -8   5   3      186.05      144.80     28.34 o 
  -7   5   3       27.42       32.18     21.92 o 
  -6   5   3     2872.39     2763.99     76.23 o 
  -5   5   3      243.59      267.84     15.22 o 
  -4   5   3       31.79       11.09      9.04 o 
  -3   5   3     5911.52     5396.63     83.89 o 
  -2   5   3     1711.50     1566.05     34.61 o 
  -1   5   3     1476.51     1475.42     43.58 o 
   0   5   3     5755.53     6179.93    252.66 o 
   1   5   3    16620.12    17356.78    602.72 o 
   2   5   3        4.87       16.67     13.93 o 
   3   5   3     5757.96     5479.70    138.71 o 
   4   5   3      393.87      401.81     41.40 o 
   5   5   3      930.23      903.37     63.05 o 
   6   5   3        1.10       12.23     39.52 o 
   7   5   3        9.58       25.41     47.05 o 
  -9   6   3       53.77       47.99     56.46 o 
  -8   6   3      149.19      174.44     29.75 o 
  -7   6   3      184.30      213.60     26.61 o 
  -6   6   3      463.49      512.85     31.08 o 
  -5   6   3     8626.36     8312.79    198.04 o 
  -4   6   3     1264.08     1349.43     30.02 o 
  -3   6   3      494.48      539.17     20.18 o 
  -2   6   3     1678.81     1542.63     35.45 o 
  -1   6   3      340.55      421.47     23.95 o 
   0   6   3     5159.99     4652.88    118.11 o 
   1   6   3     2090.68     2288.67     67.75 o 
   2   6   3     3041.80     2884.26     92.69 o 
   3   6   3     1319.72     1310.55     48.57 o 
   4   6   3       62.56       28.23     30.11 o 
   5   6   3       60.30       43.29     35.76 o 
   6   6   3     1901.73     1878.26     99.75 o 
  -8   7   3       50.27        4.16     27.48 o 
  -7   7   3       67.92      100.27     25.21 o 
  -6   7   3     3260.37     3059.52     74.90 o 
  -5   7   3      121.24      143.27     12.29 o 
  -4   7   3     5560.91     5682.20     99.15 o 
  -3   7   3     3216.92     3140.44     65.38 o 
  -2   7   3     1585.99     1468.81     38.79 o 
  -1   7   3     1181.19     1006.31     75.75 o 
   0   7   3     4374.93     4311.35    111.42 o 
   1   7   3     1320.59     1239.20     69.16 o 
   2   7   3     3225.42     2991.24    170.32 o 
   3   7   3      542.86      512.68     31.75 o 
   4   7   3      451.43      457.33     46.11 o 
   5   7   3        7.59      -37.64     33.88 o 
   6   7   3      450.70      484.62     58.34 o 
  -8   8   3       17.51       38.58     34.82 o 
  -7   8   3       52.84       55.52     31.05 o 
  -6   8   3       40.70       49.66     13.41 o 
  -5   8   3      200.56      202.23     14.13 o 
  -4   8   3      168.84      178.25     15.84 o 
  -3   8   3      650.24      728.67     63.58 o 
  -2   8   3      105.74      117.41     18.22 o 
  -1   8   3     2542.83     2330.09     67.34 o 
   0   8   3       33.38       37.97     16.69 o 
   1   8   3      524.25      522.32     84.69 o 
   2   8   3       17.85       24.77     20.76 o 
   3   8   3     7496.73     7238.73    184.65 o 
   4   8   3      371.22      342.53     45.17 o 
   5   8   3      314.34      327.47     50.81 o 
   6   8   3        8.08       -8.47     43.29 o 
  -8   9   3      100.24      102.57     39.52 o 
  -7   9   3      425.00      449.80     45.17 o 
  -6   9   3     2841.81     2765.09     94.57 o 
  -5   9   3      182.66      227.93     23.28 o 
  -4   9   3     1234.85     1227.08     72.46 o 
  -3   9   3      173.36      267.78     48.93 o 
  -2   9   3     4159.50     4321.12    135.04 o 
  -1   9   3      344.29      286.30     22.38 o 
   0   9   3      691.23      661.77     33.86 o 
   1   9   3       11.62        7.53     19.14 o 
   2   9   3       11.32        4.65     21.69 o 
   3   9   3       46.07       46.15     25.05 o 
   4   9   3      252.11      222.08     43.29 o 
   5   9   3        2.34      -20.70     40.46 o 
  -7  10   3       36.82       58.34     35.76 o 
  -6  10   3      621.20      554.26     51.76 o 
  -5  10   3      255.32      239.96     40.46 o 
  -4  10   3      177.23      199.49     40.46 o 
  -3  10   3      116.00      146.80     38.58 o 
  -2  10   3      365.16      364.17     44.23 o 
  -1  10   3     3217.55     3126.05    132.68 o 
   0  10   3     1344.38     1404.93     87.51 o 
   1  10   3     1072.89      933.05     44.74 o 
   2  10   3      242.69      215.40     47.99 o 
   3  10   3     2132.92     2016.70     73.54 o 
   4  10   3       13.58       32.94     39.52 o 
  -6  11   3      468.72      485.56     56.46 o 
  -5  11   3     1202.12     1280.72     85.63 o 
  -4  11   3       36.76       49.87     42.35 o 
  -3  11   3        2.37      -52.70     39.52 o 
  -2  11   3      806.13      639.89     57.40 o 
  -1  11   3        3.03      -49.87     35.76 o 
   0  11   3      394.77      336.88     49.87 o 
   1  11   3      257.34      183.50     48.93 o 
   2  11   3     2283.77     2341.24    121.39 o 
   3  11   3      331.54      402.75     58.34 o 
  -6  12   3       20.17       35.76     53.64 o 
  -5  12   3      118.25       59.28     49.87 o 
  -4  12   3     2590.91     2520.03    126.10 o 
  -3  12   3      795.53      790.45     67.75 o 
  -2  12   3       55.13      -33.88     44.23 o 
  -1  12   3      624.53      618.25     60.22 o 
   0  12   3      944.66      981.48     85.63 o 
   1  12   3      157.33       96.92     50.81 o 
   2  12   3        9.85      -47.99     49.87 o 
   3  12   3        1.00      -29.17     52.70 o 
  -5  13   3        3.27      -52.70     53.64 o 
  -4  13   3        1.53      -80.46     53.64 o 
  -3  13   3      319.13      303.95     61.17 o 
  -2  13   3       71.03       55.52     51.76 o 
  -1  13   3     1027.39     1039.82     92.22 o 
   0  13   3       39.23       53.64     51.76 o 
   1  13   3      233.90      183.50     59.28 o 
  -3  14   3        0.03      -19.76     59.28 o 
  -2  14   3      286.43      235.25     64.93 o 
  -1  14   3       34.19       38.58     56.46 o 
  -1 -14   4        7.01       37.64     58.34 o 
   0 -14   4       62.30       68.69     58.34 o 
   1 -14   4      624.78      830.78     48.58 o 
   2 -14   4      423.67      485.82     41.13 o 
  -3 -13   4      480.53      362.29     67.75 o 
  -2 -13   4        0.91       17.88     52.70 o 
  -1 -13   4       22.86        0.94     49.87 o 
   0 -13   4        0.39       16.94     49.87 o 
   1 -13   4       14.69       43.91     27.79 o 
   2 -13   4       29.49       82.00     31.32 o 
   3 -13   4      556.09      568.99     55.52 o 
  -4 -12   4        0.51       46.11     62.11 o 
  -3 -12   4        9.45       47.99     54.58 o 
  -2 -12   4     2420.09     2431.58    126.10 o 
  -1 -12   4        0.78      -24.47     44.23 o 
   0 -12   4        0.61      -43.29     43.29 o 
   1 -12   4      157.79      236.94     49.40 o 
   2 -12   4      349.55      388.20     35.04 o 
   3 -12   4        4.56      -17.74     28.26 o 
   4 -12   4      276.29      167.50     45.17 o 
  -5 -11   4       17.78        5.65     59.28 o 
  -4 -11   4       72.78       32.94     54.58 o 
  -3 -11   4      303.18      367.00     58.34 o 
  -2 -11   4       14.94       -3.76     44.23 o 
  -1 -11   4     1038.73      956.07     81.87 o 
   0 -11   4      104.17       64.93     41.40 o 
   1 -11   4      784.30      805.51     73.40 o 
   2 -11   4        2.31       19.92     24.63 o 
   3 -11   4     1355.32     1547.72     86.10 o 
   4 -11   4       82.46       64.93     38.58 o 
   5 -11   4      804.51      829.03     66.81 o 
  -6 -10   4     1703.38     1822.74    118.57 o 
  -5 -10   4      424.17      442.28     63.05 o 
  -4 -10   4      430.25      356.64     56.46 o 
  -3 -10   4      272.16      239.02     48.93 o 
  -2 -10   4     2095.13     2069.29    104.45 o 
  -1 -10   4      257.56      267.25     44.23 o 
   0 -10   4      173.68      125.15     39.52 o 
   1 -10   4     1174.63     1074.64     75.28 o 
   2 -10   4      245.81      275.50     28.52 o 
   3 -10   4      110.89      103.44     25.98 o 
   4 -10   4       39.66       32.94     34.82 o 
   5 -10   4       15.85      103.51     41.40 o 
   6 -10   4     1210.32     1277.90     84.69 o 
  -6  -9   4        0.61        9.41     51.76 o 
  -5  -9   4       92.61       89.40     47.99 o 
  -4  -9   4     2318.73     2030.71    104.45 o 
  -3  -9   4     2585.93     2562.38    115.74 o 
  -2  -9   4      221.80      230.55     38.58 o 
  -1  -9   4     1217.15     1285.42     74.34 o 
   0  -9   4      873.40      813.98     63.05 o 
   1  -9   4     3006.54     2886.09    121.39 o 
   2  -9   4      824.88      783.69     51.76 o 
   3  -9   4        8.76       -0.86     21.69 o 
   4  -9   4      236.42      295.48     40.46 o 
   5  -9   4      349.05      388.64     47.99 o 
   6  -9   4       72.63       94.10     42.35 o 
  -7  -8   4       45.70       84.69     53.64 o 
  -6  -8   4      127.49      107.16     32.14 o 
  -5  -8   4      642.06      581.55     53.64 o 
  -4  -8   4      633.80      543.91     48.93 o 
  -3  -8   4      361.66      354.76     40.46 o 
  -2  -8   4      145.69      110.10     31.99 o 
  -1  -8   4      115.44       58.34     29.17 o 
   0  -8   4       31.84      -23.53     26.35 o 
   1  -8   4        2.67      -40.93     27.29 o 
   2  -8   4      801.32      732.86     38.99 o 
   3  -8   4     3581.77     3600.56    225.37 o 
   4  -8   4      680.66      682.23     54.58 o 
   5  -8   4       55.39       80.93     34.82 o 
   6  -8   4     1662.08     1667.48     86.57 o 
   7  -8   4      184.85      133.62     44.23 o 
  -7  -7   4       90.81      156.21     51.76 o 
  -6  -7   4      947.78     1039.14     54.89 o 
  -5  -7   4        3.33      -13.47     22.60 o 
  -4  -7   4     4856.70     4662.39    120.70 o 
  -3  -7   4       73.20       72.58     16.52 o 
  -2  -7   4     2556.33     2432.52     99.75 o 
  -1  -7   4      640.51      732.11     48.93 o 
   0  -7   4      857.94      773.51     49.87 o 
   1  -7   4      134.37      143.98     27.29 o 
   2  -7   4      102.85       96.84     19.55 o 
   3  -7   4      155.52      151.87     30.11 o 
   4  -7   4     1015.11     1022.88     59.28 o 
   5  -7   4      310.81      340.65     41.40 o 
   6  -7   4      755.95      705.76     53.64 o 
   7  -7   4      254.18      247.49     46.11 o 
  -8  -6   4       64.43       90.34     57.40 o 
  -7  -6   4       74.93       71.52     48.93 o 
  -6  -6   4      572.54      615.72     47.05 o 
  -5  -6   4      895.33      829.26     42.88 o 
  -4  -6   4     1434.68     1413.28     48.74 o 
  -3  -6   4       30.25       41.00     14.92 o 
  -2  -6   4       36.11       96.10     12.68 o 
  -1  -6   4     8624.20     8135.39    141.68 o 
   0  -6   4      222.80      200.44     24.47 o 
   1  -6   4     1176.09     1093.46     54.58 o 
   2  -6   4       26.64       36.12     16.47 o 
   3  -6   4     8395.48     8098.39    190.55 o 
   4  -6   4      697.39      670.94     46.11 o 
   5  -6   4       14.34       58.34     28.23 o 
   6  -6   4       21.22       15.06     31.99 o 
   7  -6   4        6.46        8.47     35.76 o 
  -8  -5   4        4.82       -4.71     53.64 o 
  -7  -5   4       72.36       51.76     44.23 o 
  -6  -5   4     2050.52     2168.76     70.14 o 
  -5  -5   4     3297.93     3253.05     89.49 o 
  -4  -5   4       73.47       97.13     17.55 o 
  -3  -5   4      686.84      859.64     38.11 o 
  -2  -5   4     7750.20     8150.68    194.59 o 
  -1  -5   4     1938.49     1842.05     51.13 o 
   0  -5   4       65.11       27.29     16.94 o 
   1  -5   4     2796.78     3429.80     84.38 o 
   2  -5   4     5323.22     5016.27    141.89 o 
   3  -5   4       37.97       58.92     12.51 o 
   4  -5   4     3586.51     3606.43    167.97 o 
   5  -5   4        5.49       -2.23     18.89 o 
   6  -5   4     1260.55     1255.15     96.45 o 
   7  -5   4      107.06      189.14     39.52 o 
  -8  -4   4       55.19       79.99     52.70 o 
  -7  -4   4      110.85      138.33     45.17 o 
  -6  -4   4      232.12      253.98     26.39 o 
  -5  -4   4     1252.86     1179.64     45.19 o 
  -4  -4   4     7638.79     8288.04    279.95 o 
  -3  -4   4     7518.43     7777.87    186.64 o 
  -2  -4   4     5008.33     5563.18    134.39 o 
  -1  -4   4    13105.18    13001.11    263.00 o 
   0  -4   4      775.46      692.95     22.16 o 
   1  -4   4     4957.12     5597.70    134.07 o 
   2  -4   4     1211.11     1384.19     32.59 o 
   3  -4   4        0.10       29.22     20.20 o 
   4  -4   4      678.22      639.43     31.61 o 
   5  -4   4     1033.21      963.44     40.68 o 
   6  -4   4      316.52      316.87     28.26 o 
   7  -4   4       10.88      -16.60     25.53 o 
  -9  -3   4      812.66      823.39     79.05 o 
  -8  -3   4       29.02       24.47     48.93 o 
  -7  -3   4      614.94      675.65     58.34 o 
  -6  -3   4      335.65      421.38     30.58 o 
  -5  -3   4     3438.94     3635.79     95.44 o 
  -4  -3   4      707.57      664.77     31.25 o 
  -3  -3   4     2691.94     3662.45     91.49 o 
  -2  -3   4     5513.78     5013.21    120.77 o 
  -1  -3   4     1706.82     1530.18     40.22 o 
   0  -3   4      248.67      239.76     12.86 o 
   1  -3   4     1196.32     1230.89     34.58 o 
   2  -3   4     3816.04     3297.52     65.78 o 
   3  -3   4     5593.26     5406.45    128.29 o 
   4  -3   4      278.71      330.15     21.69 o 
   5  -3   4     4229.42     4064.18    115.27 o 
   6  -3   4     3119.57     2948.53     83.31 o 
   7  -3   4        0.78       -4.99     25.04 o 
  -9  -2   4      104.99      100.69     57.40 o 
  -8  -2   4     1491.73     1274.13     85.63 o 
  -7  -2   4       20.46        0.94     37.64 o 
  -6  -2   4     2936.79     3065.16     84.60 o 
  -5  -2   4      460.86      465.70     54.58 o 
  -4  -2   4    13959.04    14334.27    338.02 o 
  -3  -2   4     1623.31     1974.41     81.40 o 
  -2  -2   4     1075.31     1337.59     36.60 o 
  -1  -2   4       90.18      109.28     18.82 o 
   0  -2   4     7584.32     7573.37    178.99 o 
   1  -2   4       11.52       44.62     10.82 o 
   2  -2   4      796.69      654.45     18.59 o 
   3  -2   4      538.37      490.52     43.76 o 
   4  -2   4     3590.75     3729.64    116.69 o 
   5  -2   4      353.52      426.06     26.21 o 
   6  -2   4       85.41       77.28     23.06 o 
   7  -2   4      376.90      414.55     33.77 o 
   8  -2   4     1005.27     1039.10     71.52 o 
  -9  -1   4      682.69      641.77     70.58 o 
  -8  -1   4        1.24       41.40     47.05 o 
  -7  -1   4      124.13      200.44     41.40 o 
  -6  -1   4      410.46      456.67     35.76 o 
  -5  -1   4     4384.70     4425.38    111.38 o 
  -4  -1   4     2778.43     3170.27    115.74 o 
  -3  -1   4    10309.84    11465.31    382.05 o 
  -2  -1   4      179.92      361.35     22.58 o 
  -1  -1   4    14450.08    13046.21    430.98 o 
   0  -1   4       65.11      159.97     14.12 o 
   1  -1   4     2005.33     1823.42    138.33 o 
   2  -1   4      174.81      148.68     11.98 o 
   3  -1   4    11681.78    12157.40    276.13 o 
   4  -1   4     1562.04     1767.47     78.10 o 
   5  -1   4     1858.35     1857.64     56.52 o 
   6  -1   4       23.88       -7.21     21.21 o 
   7  -1   4      168.25      207.94     29.24 o 
   8  -1   4      184.50      221.13     35.15 o 
  -9   0   4       83.05      147.74     56.46 o 
  -8   0   4     2524.98     2393.00    115.74 o 
  -7   0   4      118.44      164.68     40.46 o 
  -6   0   4     1916.83     1802.98     86.57 o 
  -5   0   4     1358.16     1281.66     64.93 o 
  -4   0   4       79.57       45.17     18.82 o 
  -3   0   4     5962.56     6023.43    205.14 o 
  -2   0   4     6935.82     8022.91    162.98 o 
  -1   0   4     3049.74     2917.14    102.57 o 
   0   0   4      187.14      147.74     15.06 o 
   1   0   4     6538.59     6788.64    465.33 o 
   2   0   4    12143.82    12374.09    369.82 o 
   3   0   4      312.99      506.74     23.47 o 
   4   0   4    18269.17    18719.11    423.31 o 
   5   0   4      243.91      270.02     22.97 o 
   6   0   4       15.11       13.89     21.59 o 
   7   0   4       16.24        5.37     25.92 o 
  -9   1   4      353.62      388.64     63.05 o 
  -8   1   4        0.62       46.11     45.17 o 
  -7   1   4       13.88       66.81     36.70 o 
  -6   1   4      441.21      509.09     43.29 o 
  -5   1   4     2343.08     2125.75     89.40 o 
  -4   1   4     9038.46     8585.81    290.77 o 
  -3   1   4      845.72     1732.41     67.75 o 
  -2   1   4    10802.33    11108.72    225.12 o 
  -1   1   4    31392.37    34692.34   1139.57 o 
   0   1   4      407.26      605.07     32.94 o 
   1   1   4     1178.82      847.81     25.41 o 
   2   1   4       17.04       19.79      9.88 o 
   3   1   4      138.95      128.03     13.93 o 
   4   1   4      176.76      229.23     27.76 o 
   5   1   4     4584.93     4769.86    118.69 o 
   6   1   4        6.83      -11.52     26.35 o 
   7   1   4      253.59      340.16     32.89 o 
  -9   2   4      500.94      599.43     69.63 o 
  -8   2   4       51.96       77.16     47.05 o 
  -7   2   4      158.12      175.03     41.40 o 
  -6   2   4      491.47      618.25     53.64 o 
  -5   2   4      569.85      624.83     47.05 o 
  -4   2   4      144.67      180.67     22.58 o 
  -3   2   4     2741.85     3076.34     67.13 o 
  -2   2   4     5957.46     5135.11    175.97 o 
  -1   2   4      451.55      705.99     32.46 o 
   0   2   4     9331.83     8630.29    245.13 o 
   1   2   4     8769.82     8440.63    159.07 o 
   2   2   4     2943.22     3254.25     65.02 o 
   3   2   4     1751.21     1950.79     70.96 o 
   4   2   4      151.08      204.20     32.94 o 
   5   2   4     2334.12     2421.76     76.22 o 
   6   2   4     2780.39     2449.46    115.74 o 
   7   2   4      495.11      584.37     64.93 o 
  -9   3   4      228.97      396.17     64.93 o 
  -8   3   4      700.22      798.92     66.81 o 
  -7   3   4      476.27      508.15     51.76 o 
  -6   3   4        7.62        7.53     29.17 o 
  -5   3   4      478.44      406.52     34.82 o 
  -4   3   4    17821.24    17484.03    581.55 o 
  -3   3   4      604.52      988.75     43.53 o 
  -2   3   4     1455.08     1364.23     77.16 o 
  -1   3   4       12.47       66.88     17.41 o 
   0   3   4       19.78       31.10      8.82 o 
   1   3   4      775.88     1103.48     36.71 o 
   2   3   4       45.28       49.37     11.86 o 
   3   3   4     1355.46     1311.96     32.62 o 
   4   3   4     7107.27     7067.95    253.13 o 
   5   3   4       28.21       44.23     33.88 o 
   6   3   4      914.88      845.97     69.63 o 
   7   3   4      725.47      785.75     71.52 o 
  -9   4   4      300.85      281.36     62.11 o 
  -8   4   4        8.48       55.52     47.05 o 
  -7   4   4       11.57       13.17     38.58 o 
  -6   4   4      387.16      418.75     42.35 o 
  -5   4   4     4418.58     4188.55    103.01 o 
  -4   4   4      348.71      443.31     15.14 o 
  -3   4   4    11836.04    11595.97    175.59 o 
  -2   4   4     2208.22     2394.81     63.84 o 
  -1   4   4     6262.08     6016.65    147.05 o 
   0   4   4      126.06       66.15     20.70 o 
   1   4   4    10415.40    10205.03    245.17 o 
   2   4   4      597.97      726.41     30.94 o 
   3   4   4     2344.70     2493.55     69.91 o 
   4   4   4     2381.59     2501.21    109.16 o 
   5   4   4      512.06      513.79     50.81 o 
   6   4   4      195.78      190.08     47.05 o 
   7   4   4      321.01      372.64     59.28 o 
  -9   5   4       67.24       39.52     57.40 o 
  -8   5   4     2157.38     2167.15    113.86 o 
  -7   5   4       27.99       38.50     21.52 o 
  -6   5   4        4.19       -7.53     18.82 o 
  -5   5   4       24.22       26.92     22.11 o 
  -4   5   4      111.70      139.54      9.42 o 
  -3   5   4      311.00      362.93     67.75 o 
  -2   5   4     3004.35     3462.28     72.82 o 
  -1   5   4     1000.59      864.30     31.94 o 
   0   5   4     2710.70     2691.29     72.84 o 
   1   5   4     6911.25     7212.13    177.65 o 
   2   5   4     1630.50     1699.37     54.08 o 
   3   5   4      285.02      317.82     23.06 o 
   4   5   4    12355.87    12260.46    424.40 o 
   5   5   4      112.08       97.87     39.52 o 
   6   5   4      388.19      396.17     55.52 o 
  -9   6   4      100.70       86.57     59.28 o 
  -8   6   4        0.99       15.06     49.87 o 
  -7   6   4     1229.24     1217.90     50.85 o 
  -6   6   4      850.17      888.60     64.46 o 
  -5   6   4     4331.04     4361.14     80.67 o 
  -4   6   4     2964.35     2864.81     49.23 o 
  -3   6   4     1306.60     1321.05     60.36 o 
  -2   6   4     8096.74     7362.90    140.44 o 
  -1   6   4    13720.53    14282.79    340.02 o 
   0   6   4     2831.02     2891.76    123.74 o 
   1   6   4     1218.01     1236.59     45.25 o 
   2   6   4       98.09      117.97     19.55 o 
   3   6   4     1258.39     1297.85     50.15 o 
   4   6   4      959.21      982.42     66.81 o 
   5   6   4     2137.77     1920.61     98.81 o 
   6   6   4      149.26      108.22     47.05 o 
  -8   7   4       15.76       49.62     30.58 o 
  -7   7   4        6.62      -28.96     22.94 o 
  -6   7   4      358.55      385.21     23.23 o 
  -5   7   4      200.18      196.49     13.32 o 
  -4   7   4      203.79      174.84     14.66 o 
  -3   7   4     3283.45     3219.14     71.88 o 
  -2   7   4      967.45     1045.48    104.92 o 
  -1   7   4     1264.36     1481.37     49.12 o 
   0   7   4    11226.20    11385.65    275.46 o 
   1   7   4     3609.22     3791.85    102.47 o 
   2   7   4      174.62      191.21     22.95 o 
   3   7   4      845.87      784.62     43.24 o 
   4   7   4      295.86      274.78     44.23 o 
   5   7   4       98.78      106.33     44.23 o 
   6   7   4      730.52      586.25     64.93 o 
  -8   8   4      313.01      373.97     30.26 o 
  -7   8   4        6.97      -26.73     17.82 o 
  -6   8   4      757.86      807.27     27.00 o 
  -5   8   4      549.60      572.72     25.46 o 
  -4   8   4     1435.66     1377.00    111.98 o 
  -3   8   4      208.83      141.23     20.63 o 
  -2   8   4      115.59      118.21     19.96 o 
  -1   8   4      214.87      227.98     21.25 o 
   0   8   4     1906.59     1776.38     59.04 o 
   1   8   4     1334.77     1454.43     78.10 o 
   2   8   4      284.20      275.67     27.26 o 
   3   8   4      640.68      542.96     55.99 o 
   4   8   4     1216.53     1238.37     79.05 o 
   5   8   4        7.00       51.76     43.29 o 
  -8   9   4        2.61       -4.71     37.64 o 
  -7   9   4       44.53       67.75     33.88 o 
  -6   9   4        1.38       16.00     32.94 o 
  -5   9   4      148.15      142.09     35.76 o 
  -4   9   4       42.79       21.09     35.76 o 
  -3   9   4     7232.98     7019.13    176.64 o 
  -2   9   4     1564.19     1625.16     58.51 o 
  -1   9   4       88.62       57.35     18.95 o 
   0   9   4      282.13      325.11     26.21 o 
   1   9   4     1147.91     1198.76     49.97 o 
   2   9   4      731.23      647.51     38.92 o 
   3   9   4       55.15       54.20     27.76 o 
   4   9   4      380.22      370.76     50.81 o 
   5   9   4       15.88       68.69     46.11 o 
  -6  10   4       12.33       31.99     39.52 o 
  -5  10   4       14.40       46.11     39.52 o 
  -4  10   4      151.86      168.44     40.46 o 
  -3  10   4       61.88       47.05     36.70 o 
  -2  10   4      679.24      762.22     69.63 o 
  -1  10   4      440.66      483.68     49.87 o 
   0  10   4     1298.05     1235.16     51.46 o 
   1  10   4      687.86      673.95     38.58 o 
   2  10   4      235.58      248.31     32.94 o 
   3  10   4       72.47       60.91     38.58 o 
   4  10   4     2472.67     2185.03    109.16 o 
  -6  11   4      144.21      162.80     48.93 o 
  -5  11   4      290.22      282.30     53.64 o 
  -4  11   4        2.94       37.64     43.29 o 
  -3  11   4      330.73      303.01     49.87 o 
  -2  11   4      345.39      363.23     50.81 o 
  -1  11   4      995.97      972.07     81.87 o 
   0  11   4      839.50      931.60     82.81 o 
   1  11   4      297.25      258.78     52.70 o 
   2  11   4      574.37      494.03     61.17 o 
   3  11   4      122.25      109.16     53.64 o 
  -6  12   4      168.01      174.09     56.46 o 
  -5  12   4       50.95       17.88     54.58 o 
  -4  12   4      271.56      281.36     57.40 o 
  -3  12   4      782.53      790.45     70.58 o 
  -2  12   4      197.62      157.15     50.81 o 
  -1  12   4      915.65      952.31     74.34 o 
   0  12   4     2683.48     2996.19    143.03 o 
   1  12   4      111.12       13.17     53.64 o 
   2  12   4       22.56      -37.64     54.58 o 
  -4  13   4        1.66      -57.40     55.52 o 
  -3  13   4      169.76      126.10     59.28 o 
  -2  13   4        7.03       13.17     53.64 o 
  -1  13   4       76.41      -11.29     53.64 o 
   0  13   4      205.85      213.61     61.17 o 
   1  13   4      133.73      123.27     62.11 o 
   0 -14   5      735.10      916.55     79.99 o 
  -3 -13   5       40.78       26.35     62.11 o 
  -2 -13   5      348.08      288.89     63.05 o 
  -1 -13   5      210.81      266.31     60.22 o 
   0 -13   5       72.97       63.05     54.58 o 
   1 -13   5      336.21      332.70     35.25 o 
   2 -13   5       38.57        3.34     31.82 o 
   3 -13   5       39.50       40.46     42.35 o 
  -4 -12   5        1.02       61.17     63.99 o 
  -3 -12   5     1295.16     1180.03    100.69 o 
  -2 -12   5      146.81      202.32     55.52 o 
  -1 -12   5      171.72      238.08     55.52 o 
   0 -12   5      247.68      342.53     56.46 o 
   1 -12   5      410.04      423.46     57.40 o 
   2 -12   5      946.89      966.68     53.13 o 
   3 -12   5      296.33      188.20     45.17 o 
   4 -12   5       10.48      -16.94     41.40 o 
  -5 -11   5        0.01       33.88     62.11 o 
  -4 -11   5      374.73      366.05     63.99 o 
  -3 -11   5       37.72       27.29     49.87 o 
  -2 -11   5      149.21      137.39     47.99 o 
  -1 -11   5      207.26      265.37     49.87 o 
   0 -11   5       37.07       -2.82     44.23 o 
   1 -11   5      248.66      254.07     49.87 o 
   2 -11   5        1.29        6.48     26.45 o 
   3 -11   5      221.42      285.82     33.76 o 
   4 -11   5     1258.15     1294.83     82.81 o 
   5 -11   5        6.39       15.06     44.23 o 
  -6 -10   5        4.58      -46.11     58.34 o 
  -5 -10   5      215.06      238.08     58.34 o 
  -4 -10   5      193.14      261.60     53.64 o 
  -3 -10   5     2104.98     2028.82    107.28 o 
  -2 -10   5       89.07       58.34     40.46 o 
  -1 -10   5     2886.44     2777.87    122.33 o 
   0 -10   5      204.13      185.38     42.35 o 
   1 -10   5     1115.50     1147.10     79.05 o 
   2 -10   5       65.47       64.50     25.72 o 
   3 -10   5       54.98       31.91     26.13 o 
   4 -10   5      236.35      330.30     47.99 o 
   5 -10   5      496.44      515.68     57.40 o 
  -6  -9   5      257.29      160.91     56.46 o 
  -5  -9   5       30.21       18.82     47.05 o 
  -4  -9   5      441.96      457.33     52.70 o 
  -3  -9   5       18.15       21.64     37.64 o 
  -2  -9   5      108.03       80.93     35.76 o 
  -1  -9   5       30.74       13.17     32.94 o 
   0  -9   5     7456.30     7448.12    264.42 o 
   1  -9   5      977.29      958.89     68.69 o 
   2  -9   5       14.27      -10.06     29.64 o 
   3  -9   5      143.26       76.67     24.89 o 
   4  -9   5     1991.96     1839.68     90.34 o 
   5  -9   5        9.63        9.41     39.52 o 
   6  -9   5      110.49       68.69     45.17 o 
  -6  -8   5      933.56      943.84     81.87 o 
  -5  -8   5     1032.84     1098.16     79.05 o 
  -4  -8   5      853.23      800.80     68.69 o 
  -3  -8   5        2.08       45.17     34.82 o 
  -2  -8   5      678.06      589.07     45.17 o 
  -1  -8   5     1005.79      968.30     61.17 o 
   0  -8   5     2527.26     2526.62    105.39 o 
   1  -8   5     2042.26     1962.95     88.46 o 
   2  -8   5      281.27      283.88     26.94 o 
   3  -8   5      179.49      204.20     34.82 o 
   4  -8   5     1057.49     1091.58     67.75 o 
   5  -8   5      893.39     1014.41     70.58 o 
   6  -8   5      455.79      553.32     56.46 o 
  -7  -7   5        2.32       32.94     48.93 o 
  -6  -7   5      103.53       88.35     29.92 o 
  -5  -7   5      331.16      352.07     29.74 o 
  -4  -7   5     2423.03     2374.54     71.05 o 
  -3  -7   5     6800.36     7068.89    249.37 o 
  -2  -7   5     2299.79     2487.10    101.63 o 
  -1  -7   5     1169.45     1139.57     61.17 o 
   0  -7   5     3010.11     2989.60    114.80 o 
   1  -7   5     2539.35     2334.65     95.04 o 
   2  -7   5     1756.91     1701.15     55.52 o 
   3  -7   5       22.14       30.11     26.35 o 
   4  -7   5        6.08       16.94     28.23 o 
   5  -7   5        2.30       20.70     32.94 o 
   6  -7   5      979.74      877.02     66.81 o 
   7  -7   5       35.99       22.58     42.35 o 
  -8  -6   5     1186.07     1247.78     98.81 o 
  -7  -6   5      300.35      308.65     54.58 o 
  -6  -6   5      967.11      999.58     51.22 o 
  -5  -6   5        8.25       -1.16     22.51 o 
  -4  -6   5      103.10      141.86     20.12 o 
  -3  -6   5      271.49      349.21     21.69 o 
  -2  -6   5     1811.42     2024.86     70.58 o 
  -1  -6   5     1282.66     1120.75     56.46 o 
   0  -6   5      899.34      871.38     49.87 o 
   1  -6   5     3807.51     3565.50    130.80 o 
   2  -6   5     1204.85     1149.16     41.24 o 
   3  -6   5      133.42      121.39     27.29 o 
   4  -6   5     2702.04     2539.80     99.75 o 
   5  -6   5      152.75       64.93     31.99 o 
   6  -6   5     1047.04     1000.30     64.93 o 
   7  -6   5      551.61      461.10     51.76 o 
  -8  -5   5       62.97      114.80     55.52 o 
  -7  -5   5     2811.46     2873.85    128.92 o 
  -6  -5   5        7.11        1.12     28.23 o 
  -5  -5   5      603.43      692.01     46.58 o 
  -4  -5   5      554.55      524.02     32.58 o 
  -3  -5   5     6666.64     6898.03    198.55 o 
  -2  -5   5       57.52       62.56     17.88 o 
  -1  -5   5      675.40      743.39     27.13 o 
   0  -5   5     2409.60     2426.11     62.00 o 
   1  -5   5     4999.10     5090.98    123.05 o 
   2  -5   5     3330.10     3465.40     71.15 o 
   3  -5   5      390.23      418.02     93.16 o 
   4  -5   5       32.22       69.72     18.60 o 
   5  -5   5     1652.82     1659.01     76.22 o 
   6  -5   5        0.15       17.88     31.99 o 
   7  -5   5       44.75       90.34     38.58 o 
  -8  -4   5      484.15      469.57     63.05 o 
  -7  -4   5        7.39      -16.94     41.40 o 
  -6  -4   5       71.95      143.03     38.58 o 
  -5  -4   5      564.28      534.83     28.52 o 
  -4  -4   5     1766.69     1746.02     53.56 o 
  -3  -4   5      341.58      420.63     35.76 o 
  -2  -4   5     1455.53     1642.30     45.85 o 
  -1  -4   5      330.70      418.15     19.44 o 
   0  -4   5    24242.77    24856.38    579.53 o 
   1  -4   5       14.93       34.66      9.03 o 
   2  -4   5     4674.65     4623.00     91.51 o 
   3  -4   5        0.68       36.10     14.59 o 
   4  -4   5     1843.41     1799.05     55.60 o 
   5  -4   5      411.68      425.83     31.05 o 
   6  -4   5      143.24      155.51     26.89 o 
   7  -4   5       19.13       37.95     29.15 o 
  -9  -3   5      466.03      467.68     67.75 o 
  -8  -3   5      146.08       64.93     50.81 o 
  -7  -3   5     1354.65     1420.93     86.57 o 
  -6  -3   5     1207.18     1229.69     47.85 o 
  -5  -3   5     2192.61     2205.53     64.45 o 
  -4  -3   5      368.60      406.88     36.23 o 
  -2  -3   5     2098.36     2129.22     40.96 o 
  -1  -3   5     1066.20     1409.00     38.52 o 
   0  -3   5     6395.52     6208.92    148.05 o 
   1  -3   5     4927.70     4709.74    114.77 o 
   2  -3   5     1929.87     1894.20     41.85 o 
   3  -3   5      231.38      228.17     18.31 o 
   4  -3   5      743.64      740.70     33.88 o 
   5  -3   5     2236.73     2198.00     74.34 o 
   6  -3   5      588.01      675.14     64.93 o 
   7  -3   5      630.79      584.13     39.28 o 
  -9  -2   5       93.73       79.99     57.40 o 
  -8  -2   5      752.96      807.39     68.69 o 
  -7  -2   5        4.65        7.53     38.58 o 
  -6  -2   5      115.73      208.90     35.76 o 
  -5  -2   5       46.14       42.08     16.48 o 
  -4  -2   5     3846.37     3515.21     89.82 o 
  -3  -2   5    16821.68    16889.22    486.03 o 
  -2  -2   5       14.91       81.13     17.41 o 
  -1  -2   5    14509.00    14336.34    473.33 o 
   0  -2   5     9587.79    10285.28    342.53 o 
   1  -2   5       15.83       24.86     12.74 o 
   2  -2   5     1017.43     1176.34     28.77 o 
   3  -2   5      441.01      436.67     23.71 o 
   4  -2   5      126.76      171.26     31.99 o 
   5  -2   5      869.24      889.03     78.10 o 
   6  -2   5     2249.09     2180.58     68.96 o 
   7  -2   5       27.04       43.44     28.18 o 
  -9  -1   5       28.89       28.23     55.52 o 
  -8  -1   5      711.25      708.58     64.93 o 
  -7  -1   5      381.20      430.98     47.99 o 
  -6  -1   5     3654.79     3476.04     92.61 o 
  -5  -1   5       45.27       81.87     26.35 o 
  -4  -1   5     3241.83     3033.83    111.98 o 
  -3  -1   5     3511.82     3519.39    124.21 o 
  -2  -1   5     7921.53     8132.94    166.14 o 
  -1  -1   5     2618.62     2498.39     90.34 o 
   0  -1   5        6.27        6.59     10.35 o 
   1  -1   5    15511.87    15250.22    620.60 o 
   2  -1   5     5864.42     5246.85    156.68 o 
   3  -1   5       10.94       27.63     27.76 o 
   4  -1   5     1020.98     1032.84     38.19 o 
   5  -1   5      970.03      974.48     39.97 o 
   6  -1   5     1231.37     1339.57     51.53 o 
   7  -1   5     1446.18     1305.81     55.09 o 
  -9   0   5      141.96      172.21     57.40 o 
  -8   0   5        2.16       19.76     46.11 o 
  -7   0   5     2411.12     2291.37    105.39 o 
  -6   0   5      892.40      850.68     59.28 o 
  -5   0   5     3609.93     3454.46    129.86 o 
  -4   0   5       22.40       76.22     19.76 o 
  -3   0   5     7623.47     7623.15    257.84 o 
  -2   0   5      308.43      425.34     29.17 o 
  -1   0   5      566.90      820.11     73.87 o 
   0   0   5     3969.12     3732.06    132.68 o 
   1   0   5     3331.53     3947.61    214.08 o 
   2   0   5    15821.81    15921.58    582.02 o 
   3   0   5     1231.78     1229.85     38.87 o 
   4   0   5      335.19      416.42     25.73 o 
   5   0   5     3767.23     3913.83    101.88 o 
   6   0   5       61.51       41.16     24.35 o 
   7   0   5      838.53      910.61     51.29 o 
  -9   1   5      305.95      255.96     60.22 o 
  -8   1   5      132.69      101.63     47.05 o 
  -7   1   5        4.81        9.41     36.70 o 
  -5   1   5      111.13      165.62     27.29 o 
  -4   1   5     1194.84     1178.15     56.46 o 
  -3   1   5     3698.30     3338.24     72.54 o 
  -2   1   5     7830.36     7485.76    253.13 o 
  -1   1   5     1889.82     1703.23     67.75 o 
   0   1   5    14685.38    15969.94    532.61 o 
   1   1   5     6686.81     6690.25    154.35 o 
   2   1   5    12679.50    12691.92    326.06 o 
   3   1   5     1284.04     1558.99     69.64 o 
   4   1   5      107.86      166.39     18.79 o 
   5   1   5      914.61      974.93     40.17 o 
   6   1   5        0.58       11.06     23.47 o 
   7   1   5       32.74       37.56     28.87 o 
  -9   2   5       72.26       56.46     55.52 o 
  -8   2   5      655.08      623.89     61.17 o 
  -7   2   5     3882.40     3646.43    146.80 o 
  -6   2   5      689.37      734.93     56.46 o 
  -5   2   5      501.68      462.04     36.70 o 
  -4   2   5     3405.50     3136.40    116.69 o 
  -3   2   5       59.92      102.14     18.82 o 
  -2   2   5     1521.53     1548.91     63.99 o 
  -1   2   5     1977.60     2524.74     95.98 o 
   0   2   5      107.32       84.69     17.88 o 
   1   2   5     1217.71      817.19     21.69 o 
   2   2   5     5708.45     5423.14    128.19 o 
   3   2   5      247.29      231.17     17.53 o 
   4   2   5      188.89      264.50     21.22 o 
   5   2   5     1807.98     1951.03     59.91 o 
   6   2   5        0.29      -11.67     23.47 o 
   7   2   5       43.69       40.46     48.93 o 
  -9   3   5      151.69      147.74     58.34 o 
  -8   3   5      218.14      264.42     52.70 o 
  -7   3   5        7.45       22.58     38.58 o 
  -6   3   5     2665.40     2861.62    118.57 o 
  -5   3   5      890.69      829.03     55.52 o 
  -4   3   5     3591.60     3774.34     83.15 o 
  -3   3   5     5085.63     5107.18    108.68 o 
  -2   3   5      592.61      475.84     55.05 o 
  -1   3   5    14239.96    13260.95    314.40 o 
   0   3   5    26594.15    29485.29    880.32 o 
   1   3   5     2415.02     2126.35     44.87 o 
   2   3   5       21.14       35.86      8.85 o 
   3   3   5       41.37       60.64     14.76 o 
   4   3   5        5.54       33.12     17.23 o 
   5   3   5      824.23      887.38     68.69 o 
   6   3   5      664.11      723.64     66.81 o 
   7   3   5      117.23      161.85     55.52 o 
  -9   4   5        6.96       63.05     56.46 o 
  -8   4   5       68.67       48.93     48.93 o 
  -7   4   5      294.59      340.65     47.99 o 
  -6   4   5      959.73      854.44     63.99 o 
  -5   4   5     1587.37     1644.89     77.16 o 
  -4   4   5     1877.14     1903.99     47.63 o 
  -3   4   5      683.84      631.77     30.11 o 
  -2   4   5    15091.64    14238.60    337.36 o 
  -1   4   5      390.74      484.79     24.59 o 
   0   4   5     3795.20     3905.09    100.42 o 
   1   4   5    10403.77    10811.29    260.13 o 
   2   4   5     1783.86     1836.53     71.99 o 
   3   4   5      136.53      127.04     33.88 o 
   4   4   5      356.21      415.93     47.05 o 
   5   4   5       67.79      141.15     42.35 o 
   6   4   5      461.25      480.86     60.22 o 
  -9   5   5      714.48      767.87     75.28 o 
  -8   5   5        4.16       16.94     48.93 o 
  -7   5   5     1798.68     1684.41     92.22 o 
  -6   5   5      128.95       95.04     34.82 o 
  -5   5   5     8693.36     8527.61    179.43 o 
  -4   5   5      218.85      302.02     24.85 o 
  -3   5   5       71.21      121.87     25.41 o 
  -2   5   5      570.96      462.84     25.92 o 
  -1   5   5      326.52      380.99     20.76 o 
   0   5   5       74.70       41.90     13.93 o 
   1   5   5        5.32        8.56     14.02 o 
   2   5   5     8620.01     8838.59    216.87 o 
   3   5   5      197.87      157.15     36.70 o 
   4   5   5     1122.76     1157.45     74.34 o 
   5   5   5     1461.45     1448.22     88.46 o 
   6   5   5       43.41        8.47     43.29 o 
  -9   6   5        2.95       45.17     58.34 o 
  -8   6   5       73.54       59.28     52.70 o 
  -7   6   5       48.56       54.58     43.29 o 
  -6   6   5      940.11     1021.87     48.93 o 
  -5   6   5      480.45      436.77     17.27 o 
  -4   6   5      379.81      452.02     20.73 o 
  -3   6   5      357.56      310.11     22.11 o 
  -2   6   5     5464.56     4888.35    343.47 o 
  -1   6   5       29.42       57.75     14.96 o 
   0   6   5      307.50      421.38     25.54 o 
   1   6   5     4271.54     4597.87    120.41 o 
   2   6   5     7329.90     7744.36    193.26 o 
   3   6   5     2075.17     2108.81     99.75 o 
   4   6   5       99.23      129.86     41.40 o 
   5   6   5      339.59      380.17     55.52 o 
   6   6   5       49.60      119.51     51.76 o 
  -8   7   5      572.01      625.77     69.63 o 
  -7   7   5     1407.54     1354.33     48.73 o 
  -6   7   5       65.52       57.03     15.88 o 
  -5   7   5       75.89       76.49     15.11 o 
  -4   7   5      270.51      257.45     22.51 o 
  -3   7   5        3.43       32.06     17.93 o 
  -2   7   5     3173.13     2919.07    102.10 o 
  -1   7   5     2652.56     2724.56     77.18 o 
   0   7   5      400.96      441.12     26.94 o 
   1   7   5      216.16      242.79     24.28 o 
   2   7   5     1390.73     1544.89     56.55 o 
   3   7   5      495.69      496.86     49.87 o 
   4   7   5      547.27      606.95     58.34 o 
   5   7   5     1165.63      977.71     79.05 o 
  -8   8   5       14.01      -11.61     26.47 o 
  -7   8   5        2.15        5.66     19.03 o 
  -6   8   5     2049.11     2058.08     49.46 o 
  -5   8   5      413.43      435.20     30.14 o 
  -4   8   5      557.03      538.31     30.94 o 
  -3   8   5        0.51      -13.69     19.26 o 
  -2   8   5       21.23       50.17     20.29 o 
  -1   8   5      931.01      911.95     67.28 o 
   0   8   5     7247.33     7741.84    194.27 o 
   1   8   5     1576.39     1666.99     59.42 o 
   2   8   5      899.13      866.39     48.46 o 
   3   8   5     1847.57     1748.40     90.34 o 
   4   8   5      305.27      299.24     49.87 o 
   5   8   5      269.89      307.71     55.52 o 
  -6   9   5        3.47      -21.90     26.39 o 
  -5   9   5     1865.90     1807.01     83.28 o 
  -4   9   5        0.83      -26.02     46.58 o 
  -3   9   5       43.38       36.43     22.95 o 
  -2   9   5     3203.10     3482.60    124.68 o 
  -1   9   5       62.34       43.26     20.02 o 
   0   9   5     1672.45     1733.56     61.36 o 
   1   9   5     6583.45     6224.62    203.73 o 
   2   9   5      237.89      205.74     40.46 o 
   3   9   5       12.43       -6.59     34.82 o 
   4   9   5      738.65      748.11     64.93 o 
  -6  10   5       22.51       11.29     40.46 o 
  -5  10   5     1617.41     1826.51     99.75 o 
  -4  10   5     1604.85     1657.12    102.57 o 
  -3  10   5        9.99        7.53     36.70 o 
  -2  10   5      577.16      608.32     71.99 o 
  -1  10   5      160.06      168.76     25.23 o 
   0  10   5      518.79      465.54     69.63 o 
   1  10   5       27.12       -6.64     22.94 o 
   2  10   5      371.16      382.51     35.22 o 
   3  10   5      520.61      526.03     54.58 o 
  -6  11   5      585.90      580.61     61.17 o 
  -5  11   5      229.21      298.30     53.64 o 
  -4  11   5      266.80      451.69     60.22 o 
  -3  11   5       15.15       -8.47     43.29 o 
  -2  11   5     1888.34     1850.97    107.28 o 
  -1  11   5       28.81       -2.82     43.29 o 
   0  11   5      339.85      288.89     55.52 o 
   1  11   5       13.69      -56.46     47.99 o 
   2  11   5      305.68      259.72     58.34 o 
   3  11   5     1962.47     1912.14    100.69 o 
  -5  12   5        0.19       -8.47     52.70 o 
  -4  12   5      237.55      154.33     56.46 o 
  -3  12   5       47.47       -3.76     51.76 o 
  -2  12   5      604.21      668.12     69.63 o 
  -1  12   5      725.03      641.77     68.69 o 
   0  12   5       52.26       86.57     56.46 o 
   1  12   5       21.07      -46.11     55.52 o 
  -4  13   5        9.65      -42.35     57.40 o 
  -3  13   5      135.15      135.51     62.11 o 
  -2  13   5      183.88      152.44     61.17 o 
  -1  13   5       67.05       31.99     59.28 o 
   0  13   5     1129.30     1225.20    108.22 o 
  -2 -13   6      530.51      733.99     78.10 o 
  -1 -13   6       43.93       26.35     60.22 o 
   0 -13   6      496.40      468.62     67.75 o 
   1 -13   6      267.02      377.00     37.50 o 
   2 -13   6        0.39        1.71     31.82 o 
  -4 -12   6      242.88      293.60     69.63 o 
  -3 -12   6      356.86      436.63     66.81 o 
  -2 -12   6      254.99      323.71     61.17 o 
  -1 -12   6      101.45       46.11     52.70 o 
   0 -12   6       30.17       -2.82     51.76 o 
   1 -12   6      698.49      803.82    105.39 o 
   2 -12   6      120.12      114.00     31.41 o 
   3 -12   6        3.61       26.35     41.40 o 
  -5 -11   6      468.75      430.04     71.52 o 
  -4 -11   6      373.39      376.41     63.99 o 
  -3 -11   6       60.48       73.40     50.81 o 
  -2 -11   6       77.33       21.64     47.05 o 
  -1 -11   6      102.70       79.99     47.99 o 
   0 -11   6      332.71      217.37     50.81 o 
   1 -11   6      380.85      520.38     60.22 o 
   2 -11   6      934.81      915.62     95.98 o 
   3 -11   6        3.12       13.17     39.52 o 
   4 -11   6       24.46      -32.94     42.35 o 
  -6 -10   6        0.43       15.06     60.22 o 
  -5 -10   6      174.21      152.44     57.40 o 
  -4 -10   6       32.46       71.52     49.87 o 
  -3 -10   6     1351.14     1321.18     87.51 o 
  -2 -10   6     1869.15     1781.34     95.98 o 
  -1 -10   6        0.24       -1.88     39.52 o 
   0 -10   6      541.98      574.96     54.58 o 
   1 -10   6        3.00      -19.76     41.40 o 
   2 -10   6      940.29      911.52     49.57 o 
   3 -10   6      670.03      619.19     55.52 o 
   4 -10   6      105.95      100.69     43.29 o 
   5 -10   6        3.00      -14.12     44.23 o 
  -6  -9   6      176.89      144.92     55.52 o 
  -5  -9   6      340.24      332.18     54.58 o 
  -4  -9   6      217.79      211.73     47.99 o 
  -3  -9   6       48.14       29.17     39.52 o 
  -2  -9   6     1743.82     1732.41     89.40 o 
  -1  -9   6     1159.49     1032.29     69.63 o 
   0  -9   6      460.40      479.92     46.11 o 
   1  -9   6        5.59      -28.23     34.82 o 
   2  -9   6     1121.29     1082.88    107.28 o 
   3  -9   6     1161.58     1140.51     72.46 o 
   4  -9   6        4.45      -35.76     35.76 o 
   5  -9   6      187.21      191.03     48.93 o 
  -7  -8   6        1.35       41.40     52.70 o 
  -6  -8   6     1367.80     1512.21     96.92 o 
  -5  -8   6       51.24       88.46     45.17 o 
  -4  -8   6        9.38       -4.71     38.58 o 
  -3  -8   6        0.31      -25.41     33.88 o 
  -2  -8   6     2870.08     2843.74    117.63 o 
  -1  -8   6      110.45       86.57     31.99 o 
   0  -8   6      576.33      502.50     42.35 o 
   1  -8   6     1070.81     1020.06     63.05 o 
   2  -8   6      412.89      401.28     48.93 o 
   3  -8   6     1147.87     1164.03     69.63 o 
   4  -8   6       14.71       24.47     34.82 o 
   5  -8   6      373.57      380.17     50.81 o 
   6  -8   6      239.11      296.42     52.70 o 
  -7  -7   6      238.61      158.13     36.58 o 
  -6  -7   6       11.92       31.41     29.47 o 
  -5  -7   6     1124.68     1133.38     52.08 o 
  -4  -7   6       42.53       21.64     34.82 o 
  -3  -7   6       44.71       50.81     31.99 o 
  -2  -7   6     1529.32     1499.98     74.34 o 
  -1  -7   6     2282.10     2411.82     98.81 o 
   0  -7   6     2125.17     2136.10     89.40 o 
   1  -7   6     2371.27     2393.00     97.87 o 
   2  -7   6       80.96       74.83     21.26 o 
   3  -7   6      988.79      958.89     60.22 o 
   4  -7   6       17.57       42.35     32.94 o 
   5  -7   6      244.38      258.78     44.23 o 
   6  -7   6      260.57      303.95     49.87 o 
  -8  -6   6      182.99      164.68     59.28 o 
  -7  -6   6       17.38        4.57     31.92 o 
  -6  -6   6      398.48      403.99     33.92 o 
  -5  -6   6     2169.31     2143.39     68.50 o 
  -4  -6   6     2540.37     2716.88     77.47 o 
  -3  -6   6     1528.67     1504.95     49.41 o 
  -2  -6   6       10.39        0.55      8.41 o 
  -1  -6   6      167.57      131.74     26.35 o 
   0  -6   6     2770.58     3052.65    114.80 o 
   1  -6   6      185.09      166.56     26.35 o 
   2  -6   6     2960.06     2891.70     78.18 o 
   3  -6   6      176.70      182.56     31.99 o 
   4  -6   6      909.67     1023.82     62.11 o 
   5  -6   6     1011.42      941.95     63.99 o 
   6  -6   6       52.03       68.69     38.58 o 
  -8  -5   6        6.58      -10.35     50.81 o 
  -7  -5   6      284.74      318.21     60.70 o 
  -6  -5   6       72.76      131.63     27.56 o 
  -5  -5   6      443.30      447.63     38.58 o 
  -4  -5   6      583.68      516.39     29.74 o 
  -3  -5   6     1255.39     1327.25     44.16 o 
  -2  -5   6     3473.51     3493.99     65.00 o 
  -1  -5   6      518.51      449.30     23.27 o 
   0  -5   6     1975.57     1885.46     51.03 o 
   1  -5   6      188.27      214.00     19.76 o 
   2  -5   6      816.71      885.58     26.99 o 
   3  -5   6     5113.60     4763.41    161.85 o 
   4  -5   6      846.36      840.33     53.64 o 
   5  -5   6      484.98      436.63     43.29 o 
   6  -5   6     1344.47     1180.97     68.69 o 
  -8  -4   6       16.81       31.99     50.81 o 
  -7  -4   6      421.83      384.85     34.55 o 
  -6  -4   6      838.27      796.37     44.52 o 
  -5  -4   6     1666.67     1595.45     54.23 o 
  -4  -4   6      626.69      691.34     33.94 o 
  -3  -4   6      162.95      243.96     19.76 o 
  -2  -4   6     6761.80     5839.64    478.98 o 
  -1  -4   6     3259.91     3177.14     79.81 o 
   0  -4   6     2405.28     2616.21     67.52 o 
   1  -4   6      147.52      154.43     12.86 o 
   2  -4   6     2591.60     2509.58     54.48 o 
   3  -4   6     2849.80     2818.26    234.78 o 
   4  -4   6       46.86       94.59     20.76 o 
   5  -4   6       31.61       24.10     22.84 o 
   6  -4   6       56.62       88.46     34.82 o 
   7  -4   6      112.74       96.92     41.40 o 
  -9  -3   6       70.85      190.08     61.17 o 
  -8  -3   6      268.96      299.24     56.46 o 
  -7  -3   6        7.27      -28.06     25.54 o 
  -6  -3   6     3241.42     3010.63     84.47 o 
  -5  -3   6        7.87        9.68     18.22 o 
  -4  -3   6     4330.74     4217.61    107.13 o 
  -3  -3   6      179.12      203.86     18.35 o 
  -2  -3   6     3705.04     4199.66     76.15 o 
  -1  -3   6     2408.44     2243.33     58.54 o 
   0  -3   6     1521.46     1695.82     45.90 o 
   1  -3   6     2286.50     2091.81     56.20 o 
   2  -3   6     1976.79     2257.88     49.29 o 
   3  -3   6    10970.91    10580.57    577.78 o 
   4  -3   6        7.71       22.79     17.86 o 
   5  -3   6        2.77        3.29     21.48 o 
   6  -3   6      956.13      976.93     47.22 o 
   7  -3   6      322.78      323.68     42.35 o 
  -9  -2   6        4.08       75.28     57.40 o 
  -8  -2   6       67.65      161.85     50.81 o 
  -7  -2   6      282.70      249.48     27.36 o 
  -6  -2   6      165.36      235.14     27.29 o 
  -5  -2   6     4909.54     4671.93    118.10 o 
  -4  -2   6     1845.46     2251.01     62.19 o 
  -3  -2   6     1875.79     1970.76     47.01 o 
  -2  -2   6     8578.51     8161.41    273.83 o 
  -1  -2   6     2793.77     2649.89     95.98 o 
   0  -2   6     7998.78     8034.37    271.95 o 
   1  -2   6     8199.82     9017.90    170.95 o 
   2  -2   6     5407.00     5035.73     98.58 o 
   3  -2   6     5073.90     4942.41    121.25 o 
   4  -2   6      397.03      461.75     30.58 o 
   5  -2   6       60.67       82.57     22.97 o 
   6  -2   6      839.28      858.44     45.17 o 
   7  -2   6      404.30      551.80     88.46 o 
  -9  -1   6       20.08       51.76     56.46 o 
  -8  -1   6       18.00       32.94     46.11 o 
  -7  -1   6      589.79      555.27     35.37 o 
  -6  -1   6     1113.09     1048.29     66.81 o 
  -5  -1   6      362.49      411.22     35.76 o 
  -4  -1   6    16335.42    16499.73    548.61 o 
  -3  -1   6     5313.89     5046.58    123.74 o 
  -2  -1   6      892.46     1136.74     49.87 o 
  -1  -1   6    10712.88    10162.94    340.65 o 
   0  -1   6     1415.44     1355.06     57.40 o 
   1  -1   6      417.58      454.22     32.94 o 
   2  -1   6     2241.68     2078.00     56.49 o 
   3  -1   6     1761.46     1883.92     68.69 o 
   4  -1   6     4622.50     4619.98    116.00 o 
   5  -1   6      272.15      261.22     26.29 o 
   6  -1   6        4.72        2.03     24.72 o 
   7  -1   6      132.55      133.75     31.85 o 
  -9   0   6      781.05      785.75     74.34 o 
  -8   0   6      194.81      255.96     50.81 o 
  -7   0   6       38.53       19.76     37.64 o 
  -6   0   6      615.38      622.01     47.05 o 
  -5   0   6     1853.08     1628.89     75.28 o 
  -4   0   6     2270.34     1986.48     80.93 o 
  -3   0   6     2183.73     2542.47     57.41 o 
  -2   0   6       64.61       47.99     16.00 o 
  -1   0   6      513.40      571.20     33.88 o 
   0   0   6     2610.74     2593.43     98.81 o 
   1   0   6     5256.78     5917.39    199.49 o 
   2   0   6      656.24      548.85     24.72 o 
   3   0   6     9680.86     9923.92    230.57 o 
   4   0   6      460.53      505.79     28.87 o 
   5   0   6     1858.73     1801.65     58.72 o 
   6   0   6     1648.52     1694.61     60.98 o 
   7   0   6      120.95      185.33     33.42 o 
  -9   1   6      203.17      183.50     59.28 o 
  -8   1   6      748.77      721.76     63.99 o 
  -7   1   6      263.96      269.13     44.23 o 
  -6   1   6      652.02      597.54     54.58 o 
  -5   1   6      710.80      654.95     47.99 o 
  -4   1   6     5756.53     5475.54    117.08 o 
  -3   1   6       20.85       41.37     28.23 o 
  -2   1   6     1747.20     1513.15     64.93 o 
  -1   1   6     4728.86     4722.01    167.50 o 
   0   1   6     1227.03      909.02     47.99 o 
   1   1   6      344.59      258.78     29.17 o 
   2   1   6      450.46      520.88     24.35 o 
   3   1   6      881.05      949.42     35.69 o 
   4   1   6       64.56       66.98     19.49 o 
   5   1   6      206.70      192.05     25.06 o 
   6   1   6       36.61       73.56     27.16 o 
   7   1   6        2.12       -7.53     52.70 o 
  -9   2   6      287.01      335.94     62.11 o 
  -8   2   6      841.05      866.67     76.22 o 
  -7   2   6       99.20       93.16     40.46 o 
  -6   2   6     2437.87     2357.24    102.57 o 
  -5   2   6     1185.85     1194.15     63.05 o 
  -4   2   6     7315.52     7260.69    152.33 o 
  -3   2   6      716.79      998.42     52.70 o 
  -2   2   6      196.28      326.53     28.23 o 
   0   2   6      455.67      391.50     16.67 o 
   1   2   6      254.41      305.62     17.23 o 
   2   2   6      566.82      682.43     27.07 o 
   3   2   6    12104.75    12385.05    284.83 o 
   4   2   6      423.85      437.87     28.55 o 
   5   2   6     1202.14     1276.96     82.81 o 
   6   2   6      693.37      682.23     69.63 o 
  -9   3   6       70.32      156.21     58.34 o 
  -8   3   6      445.10      494.03     61.17 o 
  -7   3   6      184.91      163.74     43.29 o 
  -6   3   6      202.60      249.37     37.64 o 
  -5   3   6     3749.36     3576.66     82.47 o 
  -4   3   6     1397.49     1282.42     37.08 o 
  -3   3   6     6219.00     6461.94    224.90 o 
  -2   3   6     1020.91     1224.26     61.17 o 
  -1   3   6       29.14       17.71     10.84 o 
   0   3   6     2506.04     2307.86     63.99 o 
   1   3   6     1532.20     1681.24     51.18 o 
   2   3   6    11403.79    11563.85    278.72 o 
   3   3   6     6835.37     7038.78    257.84 o 
   4   3   6     3936.71     3931.55    161.85 o 
   5   3   6       12.27      -20.70     38.58 o 
   6   3   6      368.08      372.64     60.22 o 
  -9   4   6       24.83       34.82     57.40 o 
  -8   4   6       41.99       95.04     49.87 o 
  -7   4   6      350.01      373.58     49.87 o 
  -6   4   6      631.95      691.64     51.76 o 
  -5   4   6      159.48      145.08     16.67 o 
  -4   4   6     4910.35     4657.99    101.90 o 
  -3   4   6     4487.57     4499.93    163.74 o 
  -2   4   6     4296.47     4394.53    160.91 o 
  -1   4   6    12306.10    11041.75    265.15 o 
   0   4   6     1255.02     1147.79     40.05 o 
   1   4   6     2406.03     2207.80     64.17 o 
   2   4   6      910.53      979.49     39.56 o 
   3   4   6     1430.08     1531.97     83.75 o 
   4   4   6     1109.25     1041.70     73.40 o 
   5   4   6       33.60       19.76     42.35 o 
   6   4   6        1.97       -6.59     47.05 o 
  -9   5   6      611.35      709.52     77.16 o 
  -8   5   6      167.90      224.90     55.52 o 
  -7   5   6      381.85      411.22     53.64 o 
  -6   5   6       15.51       20.57     17.19 o 
  -5   5   6      398.77      383.36     22.08 o 
  -4   5   6     1454.27     1285.42     67.75 o 
  -3   5   6     1535.57     1596.90     50.74 o 
  -2   5   6     1249.96     1061.03     40.33 o 
  -1   5   6       59.42       73.79     15.13 o 
   0   5   6       96.68      111.98     16.88 o 
   1   5   6     4331.86     4630.04    150.56 o 
   2   5   6     2474.66     2485.12     73.92 o 
   3   5   6      370.26      391.46     47.05 o 
   4   5   6      790.00      740.58     66.81 o 
   5   5   6     2961.45     2948.19    137.39 o 
   6   5   6      964.74      892.08     80.93 o 
  -9   6   6       13.59       46.11     62.11 o 
  -8   6   6     1013.69     1028.05     46.13 o 
  -7   6   6       16.22       -0.56     21.51 o 
  -6   6   6        6.22        9.62     18.14 o 
  -5   6   6        0.88       10.35     31.99 o 
  -4   6   6     6662.68     6431.83    229.61 o 
  -3   6   6      189.64      222.65     38.11 o 
  -2   6   6     1689.68     1549.92    170.79 o 
  -1   6   6     1151.88     1055.82     45.17 o 
   0   6   6     1111.77     1201.48     46.88 o 
   1   6   6     1882.81     1902.39     68.69 o 
   2   6   6     1143.87     1190.16     49.90 o 
   3   6   6       13.46      -24.47     31.99 o 
   4   6   6     1585.32     1663.71     94.10 o 
   5   6   6      261.75      191.97     50.81 o 
  -8   7   6      114.12      112.49     27.95 o 
  -7   7   6        3.80       31.63     22.99 o 
  -6   7   6      312.75      256.49     26.35 o 
  -5   7   6      487.77      464.29     47.52 o 
  -4   7   6     3850.49     3647.77    100.10 o 
  -3   7   6     4067.01     3952.81    155.27 o 
  -2   7   6        5.66        7.88     19.42 o 
  -1   7   6     2004.59     1917.68     77.63 o 
   0   7   6      279.31      276.66     24.59 o 
   1   7   6     1315.88     1340.47     51.89 o 
   2   7   6       98.46      121.34     24.23 o 
   3   7   6      756.23      812.09     66.81 o 
   4   7   6        0.86      -31.99     37.64 o 
   5   7   6     1045.18     1103.81     84.69 o 
  -8   8   6      370.99      431.59     65.40 o 
  -7   8   6      278.47      298.71     36.70 o 
  -6   8   6      106.33       59.60     26.45 o 
  -5   8   6      759.75      730.00     40.89 o 
  -4   8   6      415.97      372.33     29.07 o 
  -3   8   6     2233.79     2319.03     97.87 o 
  -2   8   6      373.15      422.62     69.16 o 
  -1   8   6      114.45      100.02     21.43 o 
   0   8   6       79.07      121.31     22.78 o 
   1   8   6       19.64       42.35     22.11 o 
   2   8   6      365.85      471.40     34.26 o 
   3   8   6     1193.41     1152.74     76.22 o 
   4   8   6     3852.89     3733.00    159.03 o 
  -7   9   6        3.18      -24.47     50.81 o 
  -6   9   6      475.32      346.84     34.80 o 
  -5   9   6      303.68      290.50     31.48 o 
  -4   9   6      231.60      219.16     28.89 o 
  -3   9   6      217.25      266.94     41.88 o 
  -2   9   6     3651.73     3991.76    112.45 o 
  -1   9   6     2430.82     2583.83    116.22 o 
   0   9   6      167.63      182.53     26.68 o 
   1   9   6      532.08      587.70     38.15 o 
   2   9   6       10.05       25.41     26.00 o 
   3   9   6       16.66       33.88     38.58 o 
   4   9   6       39.41       55.52     44.23 o 
  -6  10   6      131.34      159.97     45.17 o 
  -5  10   6      318.07      334.06     48.93 o 
  -4  10   6      371.43      380.65     60.22 o 
  -3  10   6      105.70      128.77     30.23 o 
  -2  10   6      905.56     1147.79     58.51 o 
  -1  10   6      188.01      186.67     27.68 o 
   0  10   6      260.83      301.73     31.13 o 
   1  10   6     2188.83     2238.58    103.98 o 
   2  10   6      349.07      294.93     33.88 o 
   3  10   6       57.50       61.17     40.46 o 
  -6  11   6      407.76      431.93     58.34 o 
  -5  11   6       35.14       24.47     47.05 o 
  -4  11   6     1741.21     1763.46    109.16 o 
  -3  11   6      784.73      905.25     71.52 o 
  -2  11   6      613.39      671.88     64.93 o 
  -1  11   6      153.71       92.22     51.76 o 
   0  11   6        3.88      -73.40     48.93 o 
   1  11   6       60.78       31.02     28.64 o 
   2  11   6      211.17       76.79     70.11 o 
  -5  12   6       59.84       48.93     54.58 o 
  -4  12   6       67.91       38.58     54.58 o 
  -3  12   6     2082.02     2131.40    122.33 o 
  -2  12   6        0.37       15.06     53.64 o 
  -1  12   6        4.28      -79.05     52.70 o 
   0  12   6        0.73      -45.17     57.40 o 
   1  12   6     1764.03     1825.57    123.27 o 
  -3  13   6      353.49      380.17     71.52 o 
  -2  13   6        4.98      -67.75     58.34 o 
  -2 -13   7      260.44      213.61     67.75 o 
  -1 -13   7      221.55      264.42     67.75 o 
   0 -13   7        3.38       44.23     61.17 o 
   1 -13   7        0.27       63.28     32.49 o 
  -4 -12   7        4.34        2.82     63.05 o 
  -3 -12   7       36.70      -40.46     58.34 o 
  -2 -12   7      158.28       55.52     56.46 o 
  -1 -12   7      695.09      781.04     74.34 o 
   0 -12   7      241.85      261.60     60.22 o 
   1 -12   7       67.58      152.86     33.88 o 
   2 -12   7       38.81       82.98     33.24 o 
   3 -12   7      680.74      631.42     63.05 o 
  -5 -11   7      460.37      417.81     71.52 o 
  -4 -11   7      108.91       89.40     57.40 o 
  -3 -11   7       32.71       53.64     52.70 o 
  -2 -11   7        1.00       -3.76     47.99 o 
  -1 -11   7      853.07      769.75     65.87 o 
   0 -11   7       11.32      -37.64     47.05 o 
   1 -11   7      337.35      330.30     55.52 o 
   2 -11   7       90.97      144.63     32.53 o 
   3 -11   7       86.05       47.05     43.29 o 
   4 -11   7      371.27      463.92     60.22 o 
  -6 -10   7      175.68      130.80     63.05 o 
  -5 -10   7       24.06       63.05     56.46 o 
  -4 -10   7      782.09      834.68     69.63 o 
  -3 -10   7        8.54        0.00     45.17 o 
  -2 -10   7        1.48      -62.11     41.40 o 
  -1 -10   7      744.31      709.52     57.40 o 
   0 -10   7     1286.19     1355.06     83.75 o 
   1 -10   7       15.66       41.40     43.29 o 
   2 -10   7      130.10       79.41     30.26 o 
   3 -10   7        4.88      -36.70     37.64 o 
   4 -10   7        0.12      -15.06     43.29 o 
  -6  -9   7       54.61      128.92     57.40 o 
  -5  -9   7      102.05       -8.47     51.76 o 
  -4  -9   7      780.26      652.12     60.22 o 
  -3  -9   7      611.21      558.96     53.64 o 
  -2  -9   7      944.32      884.55     70.58 o 
  -1  -9   7      576.57      606.95     51.76 o 
   0  -9   7       82.95       46.11     37.64 o 
   1  -9   7     1594.87     1754.05     89.40 o 
   2  -9   7      242.16      216.87     30.94 o 
   3  -9   7     1317.56     1167.80     76.22 o 
   4  -9   7      159.99      253.13     47.99 o 
   5  -9   7      386.23      513.79     61.17 o 
  -7  -8   7       16.74       19.76     54.58 o 
  -6  -8   7       31.34       29.17     50.81 o 
  -5  -8   7        1.43       45.17     47.05 o 
  -4  -8   7      591.67      669.06     56.46 o 
  -3  -8   7      634.34      558.96     48.93 o 
  -2  -8   7       54.83       40.46     34.82 o 
  -1  -8   7       14.28        6.59     32.94 o 
   0  -8   7        4.07      -22.58     31.05 o 
   1  -8   7       32.90       30.11     32.94 o 
   2  -8   7        0.91      -12.68     22.89 o 
   3  -8   7      149.24      159.03     38.58 o 
   4  -8   7     3283.96     3162.75    129.86 o 
   5  -8   7        1.97       21.64     44.23 o 
  -7  -7   7      104.57       87.51     51.76 o 
  -6  -7   7      132.84       54.58     47.05 o 
  -5  -7   7      386.66      431.93     49.87 o 
  -4  -7   7      411.55      393.34     46.11 o 
  -3  -7   7      102.95      206.08     36.70 o 
  -2  -7   7     1104.82     1061.46     66.81 o 
  -1  -7   7     5830.00     6074.24    216.43 o 
   0  -7   7      110.69       85.63     30.11 o 
   1  -7   7     2186.43     2299.84     95.98 o 
   2  -7   7      320.27      278.88     26.79 o 
   3  -7   7      202.78      275.72     40.46 o 
   4  -7   7      250.77      307.71     44.23 o 
   5  -7   7      185.14      143.98     44.23 o 
   6  -7   7       30.44      -35.76     43.29 o 
  -8  -6   7       47.88        7.53     55.52 o 
  -7  -6   7      840.79      890.69     56.55 o 
  -6  -6   7        0.44      -10.97     28.23 o 
  -5  -6   7      538.43      530.58     33.56 o 
  -4  -6   7      249.66      276.29     26.35 o 
  -3  -6   7      285.44      262.70     17.19 o 
  -2  -6   7      234.00      228.67     31.99 o 
  -1  -6   7     1880.45     2100.34     88.46 o 
   0  -6   7     3373.27     3489.28    129.86 o 
   1  -6   7      304.98      265.37     31.05 o 
   2  -6   7       73.69       55.23     20.22 o 
   3  -6   7      312.85      318.06     38.58 o 
   4  -6   7     1719.09     1582.78     78.10 o 
   5  -6   7      994.24     1039.82     69.63 o 
   6  -6   7        1.77       15.06     40.46 o 
  -8  -5   7       86.70      112.92     54.58 o 
  -7  -5   7       12.88       33.94     30.89 o 
  -6  -5   7     1171.29     1096.11     52.23 o 
  -5  -5   7      541.06      564.50     32.27 o 
  -4  -5   7     2302.72     2279.41     85.16 o 
  -3  -5   7      328.64        6.59      3.76 o 
  -2  -5   7     1005.22      967.88     36.04 o 
  -1  -5   7     1761.02     1825.40     51.41 o 
   0  -5   7     1171.61     1264.72     59.28 o 
   1  -5   7      612.11      601.31     43.29 o 
   2  -5   7     1161.20     1095.98     40.22 o 
   3  -5   7       84.98      151.50     31.05 o 
   4  -5   7       56.58       35.76     30.11 o 
   5  -5   7      120.32      136.45     37.64 o 
   6  -5   7      276.01      219.26     43.29 o 
  -8  -4   7        9.07       25.41     48.93 o 
  -7  -4   7       93.37       89.69     30.01 o 
  -6  -4   7      461.46      550.80     33.48 o 
  -5  -4   7      393.52      497.06     29.25 o 
  -4  -4   7      883.69      928.34     42.35 o 
  -3  -4   7     5986.65     5912.93    107.01 o 
  -2  -4   7     6436.36     6253.26    151.69 o 
  -1  -4   7       14.27       32.19     12.66 o 
   0  -4   7     4168.62     3976.54     80.76 o 
   1  -4   7     3026.03     2877.09     74.85 o 
   2  -4   7       31.22       25.57     16.82 o 
   3  -4   7       69.47       79.24     18.96 o 
   4  -4   7      213.26      298.30     42.35 o 
   5  -4   7     2227.28     2001.54     87.51 o 
   6  -4   7      152.98      104.45     37.64 o 
  -9  -3   7      424.48      440.39     66.81 o 
  -8  -3   7     1447.45     1445.40     95.04 o 
  -7  -3   7       32.34       84.68     28.70 o 
  -6  -3   7      789.33      720.52     42.06 o 
  -5  -3   7      435.83      497.21     30.26 o 
  -4  -3   7      926.80      869.62     36.60 o 
  -3  -3   7     2232.00     2239.48     45.27 o 
  -2  -3   7       97.02      152.36     14.87 o 
  -1  -3   7     2715.66     2540.81     66.54 o 
   0  -3   7      265.59      355.95     20.76 o 
   1  -3   7       54.67       47.97     10.91 o 
   2  -3   7      892.85      906.99     27.61 o 
   3  -3   7      235.92      275.52     22.84 o 
   4  -3   7     8260.34     8068.86    574.49 o 
   5  -3   7      193.58      195.91     38.11 o 
   6  -3   7     2176.84     2277.37    263.01 o 
  -9  -2   7       70.24       79.05     58.34 o 
  -8  -2   7      389.16      328.41     55.52 o 
  -7  -2   7     1641.02     1809.67     63.11 o 
  -6  -2   7        3.09       79.37     22.11 o 
  -5  -2   7      204.57      198.65     21.26 o 
  -4  -2   7      257.50      284.19     29.17 o 
  -3  -2   7     3180.68     2776.23     76.69 o 
  -2  -2   7     4999.76     4727.65    164.68 o 
  -1  -2   7     2761.21     2858.80    106.33 o 
   0  -2   7      654.17      758.46     40.46 o 
   1  -2   7     6230.24     5897.37    154.80 o 
   2  -2   7      446.74      511.69     40.64 o 
   3  -2   7      839.91      792.03     35.03 o 
   4  -2   7      397.16      496.27     32.33 o 
   5  -2   7      364.79      444.39     33.88 o 
   6  -2   7       10.95       30.59     31.99 o 
  -9  -1   7      170.87      116.69     58.34 o 
  -8  -1   7      210.99      208.90     51.76 o 
  -7  -1   7     2077.34     1943.74     64.17 o 
  -6  -1   7       48.15       18.82     32.94 o 
  -5  -1   7      156.22      218.32     31.99 o 
  -4  -1   7       11.39       14.80     14.59 o 
  -3  -1   7     1110.66     1216.01     39.99 o 
  -2  -1   7      186.66      191.03     22.58 o 
  -1  -1   7     3560.48     3719.83    134.56 o 
   0  -1   7     8211.08     8028.73    274.78 o 
   1  -1   7      540.36      515.85     25.05 o 
   2  -1   7     3652.93     3424.99     87.34 o 
   3  -1   7     1826.59     1777.78     54.04 o 
   4  -1   7     2793.46     2783.09     78.68 o 
   5  -1   7       65.41       80.20     24.89 o 
   6  -1   7      200.31      222.91     64.46 o 
  -9   0   7      233.82      336.88     61.17 o 
  -8   0   7      141.20      111.98     48.93 o 
  -7   0   7      441.44      490.27     50.81 o 
  -6   0   7     1917.51     1853.80     87.51 o 
  -5   0   7      651.56      564.61     48.93 o 
  -4   0   7      510.70      507.72     23.80 o 
  -3   0   7     1656.40     1802.98     75.28 o 
  -2   0   7     5898.78     6004.61    207.96 o 
  -1   0   7      460.31      718.93     41.40 o 
   0   0   7       71.03       97.87     20.70 o 
   1   0   7        2.46       18.51     11.49 o 
   2   0   7     3058.39     2949.09    183.50 o 
   3   0   7      545.94      591.56     29.94 o 
   4   0   7     1815.53     1903.31     59.61 o 
   5   0   7     1213.24     1232.71     62.58 o 
   6   0   7     1519.88     1565.85     61.26 o 
  -9   1   7      249.80      176.91     58.34 o 
  -8   1   7       74.99       60.22     47.99 o 
  -7   1   7      132.79      158.09     42.35 o 
  -6   1   7      316.50      405.58     41.40 o 
  -5   1   7      287.79      337.59     19.32 o 
  -4   1   7        3.79       39.15     12.53 o 
  -3   1   7     8904.62     8713.78    297.36 o 
  -2   1   7     3383.06     3726.41    137.39 o 
  -1   1   7    14954.26    16742.51    560.84 o 
   0   1   7     6627.09     7008.92    162.38 o 
   1   1   7     1663.69     1571.94     77.63 o 
   2   1   7      643.52      581.00     27.32 o 
   3   1   7      133.88      162.16     19.37 o 
   4   1   7     1240.97     1360.15    117.16 o 
   5   1   7      211.11      274.78     53.64 o 
   6   1   7      113.90       46.11     53.64 o 
  -9   2   7       29.22       35.76     56.46 o 
  -8   2   7     1539.97     1382.35     89.40 o 
  -7   2   7       62.74       40.46     40.46 o 
  -6   2   7     3152.43     2859.74    117.63 o 
  -5   2   7       31.34       58.65     14.96 o 
  -4   2   7        0.08        4.48     10.76 o 
  -3   2   7     3424.82     3333.07    125.15 o 
  -2   2   7     4164.64     4754.94    171.26 o 
  -1   2   7      638.38      573.08     41.40 o 
   0   2   7       10.94       31.23      9.91 o 
   1   2   7     2024.79     1871.87     51.05 o 
   2   2   7     3572.44     3489.28    141.15 o 
   3   2   7       15.51       20.70     31.99 o 
   4   2   7      973.05     1012.53     75.28 o 
   5   2   7       14.86       -2.82     43.29 o 
   6   2   7     4320.27     4394.53    192.91 o 
  -9   3   7       39.68       54.58     59.28 o 
  -8   3   7      179.73      187.26     52.70 o 
  -7   3   7     2391.87     2598.14    118.57 o 
  -6   3   7      110.68      153.14     62.58 o 
  -5   3   7      670.92      687.17     28.68 o 
  -4   3   7      180.96      224.90     31.05 o 
  -3   3   7     7869.78     7508.35    260.66 o 
  -2   3   7     1914.88     1599.72     77.16 o 
  -1   3   7        6.24       25.41     19.76 o 
   0   3   7     1038.40     1025.70     57.40 o 
   1   3   7     5781.38     5980.14    218.32 o 
   2   3   7      319.11      318.06     40.46 o 
   3   3   7        8.59      -12.23     31.99 o 
   4   3   7      801.47      741.52     64.93 o 
   5   3   7     2483.32     2525.68    127.98 o 
   6   3   7       33.82      -20.70     49.87 o 
  -9   4   7      255.96      285.13     65.87 o 
  -8   4   7       46.07       69.63     52.70 o 
  -7   4   7      932.22      803.40     39.31 o 
  -6   4   7        0.14       81.38     49.40 o 
  -5   4   7       11.20       30.71     14.22 o 
  -4   4   7      476.27      479.92     41.40 o 
  -3   4   7      116.97      204.20     31.99 o 
  -2   4   7     4933.01     4676.84    173.15 o 
  -1   4   7     5398.00     5210.54    131.98 o 
   0   4   7     5211.55     5167.10    131.62 o 
   1   4   7        7.70        9.41     22.11 o 
   2   4   7     5626.03     5782.99    147.80 o 
   3   4   7      162.36      186.32     40.46 o 
   4   4   7      211.19      290.77     49.87 o 
   5   4   7       54.44       55.52     47.05 o 
  -9   5   7       63.59       62.11     62.11 o 
  -8   5   7      561.22      524.41     35.05 o 
  -7   5   7     1205.53     1207.25     46.59 o 
  -6   5   7     1997.84     1967.53     56.23 o 
  -5   5   7       91.89       65.87     34.82 o 
  -4   5   7        0.05      -16.94     29.17 o 
  -3   5   7     1021.01      995.51     41.59 o 
  -2   5   7     1064.45      995.20     65.87 o 
  -1   5   7       77.68       43.94     23.05 o 
   0   5   7       70.20       48.21     16.72 o 
   1   5   7      260.58      228.99     22.16 o 
   2   5   7     2087.56     2072.12     82.81 o 
   3   5   7       68.65       13.17     34.82 o 
   4   5   7     1173.40     1005.94     77.16 o 
   5   5   7     1900.39     1977.07    111.04 o 
  -8   6   7       63.06       86.61     28.33 o 
  -7   6   7      280.83      252.46     26.75 o 
  -6   6   7      110.11      143.26     21.91 o 
  -5   6   7     1324.09     1316.48     80.93 o 
  -4   6   7      219.98      265.84     59.75 o 
  -3   6   7     2031.55     1792.46     59.42 o 
  -2   6   7       47.08       48.81     34.82 o 
  -1   6   7    13337.92    13322.93    342.06 o 
   0   6   7     3782.03     3955.74    107.07 o 
   1   6   7      154.39      127.77     21.17 o 
   2   6   7       12.21        8.19     20.76 o 
   3   6   7        5.83      -19.76     35.76 o 
   4   6   7       29.37       10.35     41.40 o 
   5   6   7       49.93       79.05     49.87 o 
  -8   7   7      267.23      239.52     31.60 o 
  -7   7   7       22.51        3.29     23.94 o 
  -6   7   7     1738.68     1629.84     95.98 o 
  -5   7   7        9.41        0.00     37.64 o 
  -4   7   7      263.95      276.60     26.68 o 
  -3   7   7      108.72      111.80     22.84 o 
  -2   7   7     5864.28     5450.16    142.03 o 
  -1   7   7       30.18       60.98     20.29 o 
   0   7   7     1392.32     1409.23     53.85 o 
   1   7   7      253.49      266.52     35.76 o 
   2   7   7     2460.07     2648.10     82.82 o 
   3   7   7       36.50       -4.71     35.76 o 
   4   7   7       52.20       33.88     44.23 o 
  -8   8   7       54.76       41.43     30.14 o 
  -7   8   7     1024.51     1022.88     92.22 o 
  -6   8   7       16.53       48.93     46.11 o 
  -5   8   7     2022.83     2086.14     71.34 o 
  -4   8   7      145.93      131.13     30.11 o 
  -3   8   7     1141.91     1065.20     51.70 o 
  -2   8   7       26.85       49.80     24.87 o 
  -1   8   7       35.11       30.62     25.88 o 
   0   8   7        3.76       15.42     22.16 o 
   1   8   7       47.56       66.53     24.38 o 
   2   8   7      796.78      785.80     58.81 o 
   3   8   7        4.65        7.53     39.52 o 
   4   8   7      248.25      200.44     51.76 o 
  -7   9   7      127.93       76.22     55.52 o 
  -6   9   7      271.75      281.66     34.82 o 
  -5   9   7       12.60       14.62     28.40 o 
  -4   9   7      143.59       84.47     28.13 o 
  -3   9   7       17.85       12.54     26.52 o 
  -2   9   7     2785.27     3016.63     93.81 o 
  -1   9   7      245.51      371.39     32.10 o 
   0   9   7      233.97      271.70     57.40 o 
   1   9   7      706.54      681.04     42.52 o 
   2   9   7     4132.53     4284.95    338.76 o 
   3   9   7       12.24       -7.53     38.58 o 
  -6  10   7       82.10       97.87     45.17 o 
  -5  10   7      201.83      184.17     34.81 o 
  -4  10   7      158.69      222.48     34.22 o 
  -3  10   7       32.50       31.99     29.94 o 
  -2  10   7        0.49       -6.66     30.27 o 
  -1  10   7       50.46       24.33     26.46 o 
   0  10   7      708.86      719.66     85.63 o 
   1  10   7      613.64      720.79     53.64 o 
   2  10   7      183.30      207.17     34.46 o 
  -6  11   7      223.57      180.67     53.64 o 
  -5  11   7      527.47      560.84     62.11 o 
  -4  11   7        9.29      -22.58     47.05 o 
  -3  11   7        1.47        5.65     47.99 o 
  -2  11   7      457.05      480.51     81.87 o 
  -1  11   7     1579.07     1625.64    119.51 o 
   0  11   7      148.93       94.57     31.05 o 
   1  11   7      838.53      879.84     50.85 o 
  -4  12   7        6.58       -9.41     52.70 o 
  -3  12   7        2.85        3.76     53.64 o 
  -2  12   7      929.20     1180.97     88.46 o 
  -1  12   7       13.15      -66.81     60.22 o 
   0  12   7     1833.09     1786.98    125.15 o 
  -3 -12   8       54.81       17.88     60.22 o 
  -2 -12   8      220.13      253.13     63.05 o 
  -1 -12   8       27.68      -37.64     55.52 o 
   0 -12   8      272.17      334.06     64.93 o 
   1 -12   8       64.07      150.41     35.25 o 
   2 -12   8     1130.44     1140.51     79.99 o 
  -4 -11   8       10.49       40.46     57.40 o 
  -3 -11   8      812.17      773.51     70.58 o 
  -2 -11   8      399.06      333.12     58.34 o 
  -1 -11   8       37.49       77.16     51.76 o 
   0 -11   8       12.22       49.87     51.76 o 
   1 -11   8        1.43       35.41     31.20 o 
   2 -11   8       83.25       57.40     42.35 o 
   3 -11   8       69.73       79.05     47.05 o 
  -5 -10   8      120.89       48.93     58.34 o 
  -4 -10   8      270.60      351.00     60.22 o 
  -3 -10   8       66.49      143.98     50.81 o 
  -2 -10   8     1044.12     1125.45     84.69 o 
  -1 -10   8     1698.27     1597.84     92.22 o 
   0 -10   8     1233.40     1154.62     79.99 o 
   1 -10   8      150.34      151.50     47.99 o 
   2 -10   8      829.77      802.68     63.05 o 
   3 -10   8        1.43      -43.29     41.40 o 
   4 -10   8      191.85      172.21     51.76 o 
  -6  -9   8      648.60      742.46     73.40 o 
  -5  -9   8       25.55      -62.11     49.87 o 
  -4  -9   8        1.87      -28.23     46.11 o 
  -3  -9   8        2.72       -4.71     42.35 o 
  -2  -9   8      261.94      271.95     47.05 o 
  -1  -9   8      223.26      175.97     44.23 o 
   0  -9   8      588.92      598.48     52.70 o 
   1  -9   8     1498.94     1508.44     84.69 o 
   2  -9   8      530.17      459.21     51.76 o 
   3  -9   8      162.00      160.91     46.11 o 
   4  -9   8      181.63      207.96     51.76 o 
  -7  -8   8      115.83      200.44     61.17 o 
  -6  -8   8        9.39       57.40     53.64 o 
  -5  -8   8     1623.43     1594.08     95.98 o 
  -4  -8   8      506.30      447.92     51.76 o 
  -3  -8   8     1110.23     1016.29     76.22 o 
  -2  -8   8      286.13      392.40     45.17 o 
  -1  -8   8      772.63      766.93     63.05 o 
   0  -8   8       20.69      -36.70     33.88 o 
   1  -8   8      605.39      610.72     48.93 o 
   2  -8   8       18.96        4.71     35.76 o 
   3  -8   8       50.43       54.58     39.52 o 
   4  -8   8      282.23      214.55     47.99 o 
   5  -8   8      102.70      285.13     56.46 o 
  -7  -7   8      122.82      185.38     56.46 o 
  -6  -7   8       87.51       58.34     48.93 o 
  -5  -7   8       60.07      110.10     45.17 o 
  -4  -7   8      261.26      237.14     43.29 o 
  -3  -7   8       20.84       59.28     35.76 o 
  -2  -7   8     2962.38     3166.51    127.98 o 
  -1  -7   8        8.29      -28.23     31.05 o 
   0  -7   8       72.62       79.05     32.94 o 
   1  -7   8       85.94       74.34     32.94 o 
   2  -7   8     3193.78     2966.07    119.51 o 
   3  -7   8       83.82       76.22     38.58 o 
   4  -7   8       34.31       94.10     41.40 o 
   5  -7   8       39.21       32.94     44.23 o 
  -8  -6   8      480.21      427.22     64.93 o 
  -7  -6   8      842.84      857.91     51.09 o 
  -6  -6   8        0.12       16.04     30.23 o 
  -5  -6   8      483.37      467.26     32.81 o 
  -4  -6   8       50.00       64.66     16.75 o 
  -3  -6   8     1260.38     1317.42     73.40 o 
  -2  -6   8        6.66        0.94     30.11 o 
  -1  -6   8        1.96       11.29     28.23 o 
   0  -6   8       93.30       74.34     29.17 o 
   1  -6   8       27.82      -14.12     28.23 o 
   2  -6   8       87.51      103.51     35.76 o 
   3  -6   8      744.26      746.22     60.22 o 
   4  -6   8      143.81      131.74     39.52 o 
   5  -6   8     1457.11     1348.47     79.99 o 
  -8  -5   8       26.50       52.70     52.70 o 
  -7  -5   8      120.73      113.57     33.25 o 
  -6  -5   8     1901.17     2084.08     71.53 o 
  -5  -5   8      186.82      247.40     40.93 o 
  -4  -5   8      282.06      278.34     17.33 o 
  -3  -5   8       20.13       33.45     18.07 o 
  -2  -5   8     4374.22     4326.78    157.15 o 
  -1  -5   8     5670.70     5838.05    205.14 o 
   0  -5   8      902.31      973.01     54.58 o 
   1  -5   8      818.33      819.62     50.81 o 
   2  -5   8     2599.67     2470.16     99.75 o 
   3  -5   8      186.35      150.56     33.88 o 
   4  -5   8        9.24        3.76     32.94 o 
   5  -5   8        6.29       -3.76     36.70 o 
  -8  -4   8      316.06      382.99     59.28 o 
  -7  -4   8        0.29       41.53     30.52 o 
  -6  -4   8     1124.40     1190.13     52.52 o 
  -5  -4   8      269.88      237.96     35.76 o 
  -4  -4   8      596.79      536.70     23.25 o 
  -3  -4   8       80.28       83.45     18.82 o 
  -2  -4   8     1494.70     1410.71     44.88 o 
  -1  -4   8      286.42      289.16     24.00 o 
   0  -4   8     5690.85     5964.00    161.95 o 
   1  -4   8     3658.10     3508.47    113.47 o 
   2  -4   8      140.02      162.36     19.66 o 
   3  -4   8     1669.12     1652.97     54.45 o 
   4  -4   8      221.50      265.37     37.64 o 
   5  -4   8     1292.41     1106.63     67.75 o 
   6  -4   8      157.51      133.62     42.35 o 
  -8  -3   8      167.71      198.55     53.64 o 
  -7  -3   8       51.04       40.28     28.80 o 
  -6  -3   8      354.94      353.10     29.85 o 
  -5  -3   8     6515.02     6251.26    156.37 o 
  -4  -3   8      750.37      787.81     25.79 o 
  -3  -3   8      812.80      759.10     33.60 o 
  -2  -3   8     1278.21     1220.01     40.57 o 
  -1  -3   8     1372.26     1243.17     40.92 o 
   0  -3   8      123.49      131.74     15.13 o 
   1  -3   8      175.26      221.10     19.22 o 
   2  -3   8     1081.60      993.62     38.89 o 
   3  -3   8      134.69      145.75     21.17 o 
   4  -3   8      130.96      157.68     25.78 o 
   5  -3   8       64.80       36.84     26.42 o 
   6  -3   8      126.38      167.50     40.46 o 
  -9  -2   8       94.51      149.62     60.22 o 
  -8  -2   8        3.02      -60.22     46.11 o 
  -7  -2   8      750.21      729.35     45.01 o 
  -6  -2   8      780.06      729.72     42.06 o 
  -5  -2   8        9.29       26.35     29.17 o 
  -4  -2   8     1762.48     1693.15     45.64 o 
  -3  -2   8      288.17      207.96     25.41 o 
  -2  -2   8     5403.20     5229.21    182.56 o 
  -1  -2   8      377.81      362.29     31.05 o 
   0  -2   8     5493.98     5369.42    188.20 o 
   1  -2   8       29.51       25.43     14.20 o 
   2  -2   8     3912.61     3572.09     96.45 o 
   3  -2   8      423.65      437.41     27.10 o 
   4  -2   8      554.66      570.53     35.72 o 
   5  -2   8      646.82      604.17     47.05 o 
   6  -2   8      183.49      248.98     34.99 o 
  -9  -1   8      526.61      574.02     68.69 o 
  -8  -1   8      420.53      503.44     60.22 o 
  -7  -1   8      204.68      175.44     28.40 o 
  -6  -1   8     1681.40     1461.39     79.05 o 
  -5  -1   8     1819.69     1752.41     48.31 o 
  -4  -1   8       65.50       46.87     22.58 o 
  -3  -1   8      191.37      259.72     28.23 o 
  -2  -1   8       89.85       59.28     21.64 o 
  -1  -1   8     2220.63     2104.11     88.46 o 
   0  -1   8      898.33     1046.41     53.64 o 
   1  -1   8        5.32       35.29     16.47 o 
   2  -1   8      235.80      210.82     19.44 o 
   3  -1   8     1555.58     1508.93     49.95 o 
   4  -1   8       11.71      -20.47     20.52 o 
   5  -1   8      117.41       86.06     39.52 o 
   6  -1   8       69.48       53.60     30.99 o 
  -9   0   8       89.38      107.28     57.40 o 
  -8   0   8       79.94        5.65     47.99 o 
  -7   0   8      354.13      288.89     47.05 o 
  -6   0   8     3378.79     3320.84    132.68 o 
  -5   0   8       39.83       45.11     15.81 o 
  -4   0   8     2692.46     2563.09     62.14 o 
  -3   0   8       62.78       24.47     23.53 o 
  -2   0   8     5569.08     5383.54    191.03 o 
  -1   0   8     1208.28     1168.74     57.40 o 
   0   0   8      219.62      278.54     29.17 o 
   1   0   8     4177.71     3895.08     96.32 o 
   2   0   8     4632.69     4522.10    177.38 o 
   3   0   8      663.90      676.30     33.41 o 
   4   0   8        1.46       35.00     22.08 o 
   5   0   8      250.71      257.84     57.40 o 
   6   0   8      537.01      749.05     83.75 o 
  -9   1   8      162.43      172.21     61.17 o 
  -8   1   8      613.36      554.26     62.11 o 
  -7   1   8       14.54       20.70     41.40 o 
  -6   1   8     1054.91     1017.31     60.22 o 
  -5   1   8     1525.72     1414.16     42.81 o 
  -3   1   8      194.66      297.36     32.94 o 
  -2   1   8     1538.01     1442.57     70.58 o 
  -1   1   8      577.22      493.09     40.46 o 
   0   1   8    13068.51    13097.18    297.77 o 
   1   1   8     3590.23     3480.90     86.99 o 
   2   1   8      986.32      899.04     52.23 o 
   3   1   8     3603.48     3516.57    147.74 o 
   4   1   8       26.11       27.29     40.46 o 
   5   1   8       39.00       22.58     47.99 o 
  -9   2   8      446.45      472.39     68.69 o 
  -8   2   8       40.57       96.92     51.76 o 
  -7   2   8      469.49      458.27     52.70 o 
  -6   2   8      270.76      306.15     41.88 o 
  -5   2   8     6267.34     5922.70    129.74 o 
  -4   2   8      621.89      592.84     51.76 o 
  -3   2   8     3895.30     3762.17    143.03 o 
  -2   2   8     5151.27     5298.85    192.91 o 
  -1   2   8       17.22       69.63     23.53 o 
   0   2   8       89.14      111.04     26.35 o 
   1   2   8      370.49      376.41     38.58 o 
   2   2   8      404.76      412.16     45.17 o 
   3   2   8       48.29       49.87     36.70 o 
   4   2   8      522.56      593.78     62.11 o 
   5   2   8       11.70       84.69     49.87 o 
  -9   3   8        0.17       74.34     61.17 o 
  -8   3   8        7.87       29.17     51.76 o 
  -7   3   8      140.26      158.81     24.65 o 
  -6   3   8      138.59      156.94     26.35 o 
  -5   3   8      489.89      542.59     27.99 o 
  -4   3   8     8010.96     7775.59    272.89 o 
  -3   3   8      280.88      258.78     35.76 o 
  -2   3   8     1123.41     1052.05     65.87 o 
  -1   3   8      652.81      699.17     50.81 o 
   0   3   8    10238.78     9929.57    346.29 o 
   1   3   8      222.11      264.42     35.76 o 
   2   3   8      140.64      163.74     37.64 o 
   3   3   8     1289.16     1370.12     83.75 o 
   4   3   8     1470.03     1560.20     95.04 o 
   5   3   8      722.96      686.94     74.34 o 
  -9   4   8      785.11      799.62     44.00 o 
  -8   4   8      375.48      401.05     32.77 o 
  -7   4   8        3.70        2.59     22.03 o 
  -6   4   8     1166.08     1182.93     43.52 o 
  -5   4   8     1685.44     1612.90     85.63 o 
  -4   4   8      281.84      320.89     40.46 o 
  -3   4   8      428.36      459.21     44.23 o 
  -2   4   8      112.25       51.76     34.82 o 
  -1   4   8     3654.52     3588.08    141.15 o 
   0   4   8      660.13      717.05     53.64 o 
   1   4   8      468.11      550.49     47.99 o 
   2   4   8      194.11      182.56     38.58 o 
   3   4   8     2634.96     2738.35    126.10 o 
   4   4   8        0.03       12.23     41.40 o 
   5   4   8      214.51      173.15     54.58 o 
  -8   5   8      112.65      172.04     29.53 o 
  -7   5   8     1229.87     1121.46     46.74 o 
  -6   5   8     1568.92     1549.49     50.97 o 
  -5   5   8      311.28      254.07     42.35 o 
  -4   5   8     5603.24     5839.93    214.55 o 
  -3   5   8        4.73       -3.76     32.94 o 
  -2   5   8      623.20      569.31     52.70 o 
  -1   5   8       16.16       22.44     17.15 o 
   0   5   8       67.44       71.61     18.99 o 
   1   5   8      311.84      369.19     27.76 o 
   2   5   8      994.20     1050.17     71.52 o 
   3   5   8     2124.43     2299.84    112.92 o 
   4   5   8       12.50      -19.76     43.29 o 
  -8   6   8       25.24       18.18     27.31 o 
  -7   6   8       29.02        9.80     43.29 o 
  -6   6   8      220.07      294.54     51.76 o 
  -5   6   8     2217.10     2225.50    107.28 o 
  -4   6   8       36.29       83.75     38.58 o 
  -3   6   8      881.87      837.59     43.18 o 
  -2   6   8        6.31       -6.33     21.06 o 
  -1   6   8      813.92      815.32     41.24 o 
   0   6   8     4564.85     4601.83    123.01 o 
   1   6   8      541.80      596.04     33.62 o 
   2   6   8     3962.82     3892.97    159.97 o 
   3   6   8     3956.52     3552.33    153.39 o 
   4   6   8      122.11      125.15     47.99 o 
  -8   7   8      121.06      199.56     32.56 o 
  -7   7   8      509.78      550.49     66.81 o 
  -6   7   8      161.64      155.27     50.81 o 
  -5   7   8      856.78      771.63     63.05 o 
  -4   7   8       40.86       -1.57     23.47 o 
  -3   7   8     1668.74     1562.93    112.92 o 
  -2   7   8     2599.29     2586.42     81.64 o 
  -1   7   8      350.81      379.52     29.19 o 
   0   7   8        2.41       10.66     21.26 o 
   1   7   8     2381.87     2419.64     77.19 o 
   2   7   8      140.88      149.62     40.46 o 
   3   7   8       96.28      121.39     45.17 o 
   4   7   8      418.26      480.86     63.05 o 
  -7   8   8        2.63      -49.87     53.64 o 
  -6   8   8       42.03       18.82     48.93 o 
  -5   8   8      247.25      246.55     50.81 o 
  -4   8   8     2757.78     2541.12     99.28 o 
  -3   8   8       18.26       40.74     26.42 o 
  -2   8   8       31.06       77.61     34.82 o 
  -1   8   8     1164.74     1239.47     53.98 o 
   0   8   8     2661.03     2796.28     86.79 o 
   1   8   8      402.88      393.54     33.60 o 
   2   8   8      407.62      452.63     51.76 o 
   3   8   8        0.18       90.34     44.23 o 
  -7   9   8       28.90       21.64     60.22 o 
  -6   9   8      120.39      114.80     57.40 o 
  -5   9   8     1094.73      839.45     50.23 o 
  -4   9   8      603.68      544.32     39.66 o 
  -3   9   8        8.29       24.40     28.71 o 
  -2   9   8        5.03       14.12     30.01 o 
  -1   9   8     1608.90     1742.69     66.18 o 
   0   9   8      200.18      241.15     31.65 o 
   1   9   8     1999.64     1949.11     73.69 o 
   2   9   8      116.40      126.10     40.46 o 
  -6  10   8      611.32      467.68     69.63 o 
  -5  10   8       45.00        1.79     33.36 o 
  -4  10   8     2324.72     2431.13     97.87 o 
  -3  10   8        0.96      -41.74     31.08 o 
  -2  10   8       51.08       76.67     34.81 o 
  -1  10   8       60.81       88.74     36.23 o 
   0  10   8       50.26       37.19     28.50 o 
   1  10   8      231.85      230.75     34.27 o 
  -5  11   8      121.13       94.10     51.76 o 
  -4  11   8       60.73       65.87     49.87 o 
  -3  11   8      865.01      946.67     57.58 o 
  -2  11   8      188.07      232.85    106.33 o 
  -1  11   8      407.09      473.03     66.91 o 
   0  11   8      240.70      238.25     35.62 o 
  -2 -12   9        5.31       57.40     61.17 o 
  -1 -12   9        9.63       11.29     60.22 o 
   0 -12   9      160.97      154.33     62.11 o 
  -4 -11   9      709.12      746.22     77.16 o 
  -3 -11   9        8.61       15.06     55.52 o 
  -2 -11   9      123.25      105.39     56.46 o 
  -1 -11   9        2.33      -49.87     52.70 o 
   0 -11   9      299.44      444.16     61.17 o 
   1 -11   9        1.82       48.62     33.69 o 
   2 -11   9       87.59       39.52     46.11 o 
  -5 -10   9       37.38       80.93     61.17 o 
  -4 -10   9        0.07      -30.11     53.64 o 
  -3 -10   9      387.80      314.30     58.34 o 
  -2 -10   9       23.82      -14.12     47.99 o 
  -1 -10   9      224.37      244.66     52.70 o 
   0 -10   9      194.50      219.26     50.81 o 
   1 -10   9      208.74      236.86     35.86 o 
   2 -10   9       43.93       79.99     45.17 o 
   3 -10   9      650.62      722.70     67.75 o 
  -6  -9   9       94.54      134.56     61.17 o 
  -5  -9   9       16.33       -8.47     53.64 o 
  -4  -9   9      129.77      175.97     52.70 o 
  -3  -9   9      347.12      369.82     52.70 o 
  -2  -9   9     1149.06     1088.75     79.99 o 
  -1  -9   9       37.21        7.53     43.29 o 
   0  -9   9        2.85       -0.94     42.35 o 
   1  -9   9       40.14       31.05     42.35 o 
   2  -9   9        6.35        5.65     41.40 o 
   3  -9   9       92.04      108.22     47.05 o 
  -6  -8   9      169.00       49.87     56.46 o 
  -5  -8   9      397.40      501.56     60.22 o 
  -4  -8   9      717.37      810.21     63.99 o 
  -3  -8   9        7.56       11.29     41.40 o 
  -2  -8   9      499.89      475.21     49.87 o 
  -1  -8   9      845.58      987.12     72.46 o 
   0  -8   9      715.17      637.07     52.70 o 
   1  -8   9       52.06      -16.00     37.64 o 
   2  -8   9      194.57      147.74     44.23 o 
   3  -8   9       77.82       83.75     44.23 o 
   4  -8   9       33.89       60.22     47.05 o 
  -7  -7   9      359.55      301.12     61.17 o 
  -6  -7   9       33.31        9.41     49.87 o 
  -5  -7   9      452.31      451.69     53.64 o 
  -4  -7   9      407.97      413.10     48.93 o 
  -3  -7   9       46.59      116.69     39.52 o 
  -2  -7   9       51.21       16.00     36.70 o 
  -1  -7   9       29.49       -2.82     35.76 o 
   0  -7   9      968.41     1132.98     69.63 o 
   1  -7   9     1646.09     1706.06     82.81 o 
   2  -7   9       35.11       27.29     38.58 o 
   3  -7   9      299.73      253.13     47.05 o 
   4  -7   9      217.46      212.67     48.93 o 
  -7  -6   9        0.23       29.17     50.81 o 
  -6  -6   9       35.56       15.06     46.11 o 
  -5  -6   9        6.11       45.17     41.40 o 
  -4  -6   9     3366.90     3520.33    141.15 o 
  -3  -6   9      256.66      312.42     40.46 o 
  -2  -6   9      218.02      228.67     37.64 o 
  -1  -6   9      149.97      169.38     34.82 o 
   0  -6   9      477.82      478.98     41.40 o 
   1  -6   9      663.94      625.15     44.23 o 
   2  -6   9      123.39      136.45     38.58 o 
   3  -6   9      791.82      724.58     56.46 o 
   4  -6   9      174.41      273.83     47.05 o 
   5  -6   9      293.33      275.72     51.76 o 
  -8  -5   9        3.24       54.55     37.56 o 
  -7  -5   9        4.69        4.03     32.58 o 
  -6  -5   9       56.19       57.40     37.64 o 
  -5  -5   9      135.32      185.34     18.30 o 
  -4  -5   9        1.04        9.46     14.65 o 
  -3  -5   9     3343.45     3287.90    127.98 o 
  -2  -5   9        0.97        6.59     28.23 o 
  -1  -5   9      478.80      466.74     38.58 o 
   0  -5   9     1084.02     1244.96     64.93 o 
   1  -5   9      664.68      644.79     78.10 o 
   2  -5   9      281.21      314.30     41.40 o 
   3  -5   9     1914.62     1738.05     82.81 o 
   4  -5   9      455.08      374.52     46.11 o 
   5  -5   9      249.73      275.72     47.05 o 
  -8  -4   9     1117.40     1121.53     62.08 o 
  -7  -4   9      545.22      557.91     40.05 o 
  -6  -4   9        5.12       20.14     26.94 o 
  -5  -4   9      353.05      349.28     20.87 o 
  -4  -4   9      596.01      610.87     25.65 o 
  -3  -4   9      426.01      647.97     59.75 o 
  -2  -4   9     2540.43     2622.44     72.52 o 
  -1  -4   9     2801.74     2675.14     73.18 o 
   0  -4   9      132.37      128.56     14.47 o 
   1  -4   9     3304.91     3307.59     71.17 o 
   2  -4   9       21.98        5.65     29.17 o 
   3  -4   9       12.09       -9.41     29.17 o 
   4  -4   9     1830.49     1696.65     81.87 o 
   5  -4   9       51.65       64.93     38.58 o 
  -8  -3   9        0.52       18.66     33.36 o 
  -7  -3   9      748.65      698.12     43.40 o 
  -6  -3   9      662.80      592.65     35.19 o 
  -5  -3   9      515.95      526.30     23.25 o 
  -4  -3   9      965.94     1002.28     30.36 o 
  -3  -3   9      783.67      833.62     37.56 o 
  -2  -3   9     2530.67     2523.98     69.87 o 
  -1  -3   9     3596.67     3625.22     94.15 o 
   0  -3   9       35.04       36.78     14.92 o 
   1  -3   9        0.74       -1.33     13.09 o 
   2  -3   9     1097.78     1059.24     43.29 o 
   3  -3   9      234.41      203.04     24.23 o 
   4  -3   9      311.64      300.47     64.46 o 
   5  -3   9     1308.43     1243.08     69.63 o 
  -8  -2   9        0.17      -22.37     31.86 o 
  -7  -2   9      245.36      190.99     32.94 o 
  -6  -2   9      857.94      761.53     31.71 o 
  -5  -2   9      963.31      900.68     35.69 o 
  -4  -2   9     2265.31     2234.91     95.04 o 
  -2  -2   9     1137.60     1135.80     60.22 o 
  -1  -2   9      758.20      694.47     51.76 o 
   0  -2   9     1206.67     1134.86     56.46 o 
   1  -2   9     6807.39     6413.04    153.56 o 
   2  -2   9       30.72       46.02     18.29 o 
   3  -2   9       82.40       78.60     21.01 o 
   4  -2   9      157.28      188.14     37.17 o 
   5  -2   9      139.88      201.17     34.82 o 
  -9  -1   9      323.46      335.94     64.93 o 
  -8  -1   9      502.59      571.02     39.56 o 
  -7  -1   9      153.31      162.80     45.17 o 
  -6  -1   9       72.56       92.27     20.66 o 
  -5  -1   9       12.24       12.39     16.10 o 
  -4  -1   9     4987.34     4566.74    166.56 o 
  -3  -1   9     2321.36     2462.63    100.69 o 
  -2  -1   9     6087.88     6246.45    220.20 o 
  -1  -1   9     1189.14     1149.92     66.81 o 
   0  -1   9      681.04      713.29     46.11 o 
   1  -1   9     2493.68     2549.96     68.73 o 
   2  -1   9     1134.30     1091.23     40.70 o 
   3  -1   9       87.40      103.57     21.40 o 
   4  -1   9       89.09      135.38     26.11 o 
   5  -1   9      979.32     1043.58     87.51 o 
  -9   0   9      318.85      166.56     61.17 o 
  -8   0   9      483.27      470.51     59.28 o 
  -7   0   9       61.99       23.96     20.67 o 
  -6   0   9      336.01      301.23     23.65 o 
  -5   0   9       62.20       95.00     18.79 o 
  -4   0   9        0.70        9.41     28.23 o 
  -3   0   9    11720.72    11719.38    398.05 o 
  -2   0   9      321.62      373.58     37.64 o 
  -1   0   9      172.18      193.85     27.29 o 
   0   0   9      243.92      237.40     32.46 o 
   1   0   9      599.94      595.07     28.71 o 
   2   0   9       76.28      127.39     23.05 o 
   3   0   9     1122.12     1049.23     71.52 o 
   4   0   9     3151.33     3102.52    143.03 o 
   5   0   9      921.96      923.13     81.87 o 
  -9   1   9      208.21      227.73     63.99 o 
  -8   1   9     1809.61     1546.09     95.98 o 
  -7   1   9       46.91       41.06     34.35 o 
  -6   1   9        3.42        5.13     19.09 o 
  -5   1   9      411.23      443.73     25.41 o 
  -4   1   9      108.43      139.27     32.94 o 
  -3   1   9       32.07      307.71     37.64 o 
  -2   1   9      436.17      459.21     43.29 o 
  -1   1   9     3377.83     3439.40    133.62 o 
   0   1   9        6.70       27.29     22.58 o 
   1   1   9     5819.59     5151.11    191.97 o 
   2   1   9       58.77        8.47     30.11 o 
   3   1   9     1337.91     1303.30     80.93 o 
   4   1   9     2606.25     2747.76    133.62 o 
   5   1   9       47.37       78.10     52.70 o 
  -9   2   9        1.58      105.39     61.17 o 
  -8   2   9       23.59       27.68     26.50 o 
  -7   2   9      798.74      855.86     40.55 o 
  -6   2   9      914.83      910.14     39.46 o 
  -5   2   9      281.07      255.01     40.46 o 
  -4   2   9       20.46       24.47     32.94 o 
  -3   2   9     2493.64     2662.13    112.92 o 
  -2   2   9     3393.08     2916.20    121.39 o 
  -1   2   9      742.97      782.92     53.64 o 
   0   2   9     3569.42     3654.90    143.98 o 
   1   2   9       25.38       33.88     26.35 o 
   2   2   9      110.98       77.16     34.82 o 
   3   2   9      475.61      465.80     54.58 o 
   4   2   9     1225.53     1208.26     87.51 o 
   5   2   9      425.79      564.61     71.52 o 
  -9   3   9      214.26      251.14     41.40 o 
  -8   3   9      118.35       68.71     27.72 o 
  -7   3   9       26.19       45.24     23.61 o 
  -6   3   9      704.40      631.58     33.39 o 
  -5   3   9       82.12       77.16     36.70 o 
  -4   3   9     2375.51     2327.13    105.39 o 
  -3   3   9       10.75      325.59     43.29 o 
  -2   3   9     2987.34     2757.17    120.45 o 
  -1   3   9       41.38       54.58     27.29 o 
   0   3   9      428.57      467.68     43.29 o 
   1   3   9     4571.17     4397.36    171.26 o 
   2   3   9       95.73      111.04     37.64 o 
   3   3   9     1769.01     1929.08    103.51 o 
   4   3   9      557.60      520.38     63.99 o 
  -8   4   9        0.08       -6.38     28.70 o 
  -7   4   9       85.89      135.40     26.03 o 
  -6   4   9      422.33      502.50     56.46 o 
  -5   4   9      205.45      255.01     44.23 o 
  -4   4   9     1410.03     1372.94     80.93 o 
  -3   4   9     2191.18     2260.31    107.28 o 
  -2   4   9     3602.99     2943.49    127.98 o 
  -1   4   9     3696.84     3699.12    147.74 o 
   0   4   9     3366.44     3282.25    135.51 o 
   1   4   9     1086.93     1044.52     66.81 o 
   2   4   9     2874.80     3013.12    132.68 o 
   3   4   9      137.34      179.73     47.05 o 
   4   4   9       57.33       50.81     47.99 o 
  -8   5   9      313.84      345.62     34.61 o 
  -7   5   9        0.04        9.24     24.78 o 
  -6   5   9      886.93      837.50     76.22 o 
  -5   5   9        3.66       16.94     40.46 o 
  -4   5   9       84.99       66.81     41.40 o 
  -3   5   9     6072.38     5583.97    209.85 o 
  -2   5   9       11.18      -47.05     40.46 o 
  -1   5   9     3317.16     3270.96    135.51 o 
   0   5   9       31.86       28.23     30.11 o 
   1   5   9       55.07       64.93     32.94 o 
   2   5   9      673.52      594.72     57.40 o 
   3   5   9      142.92      172.21     47.05 o 
   4   5   9      691.68      807.39     75.28 o 
  -8   6   9      319.93      263.78     33.89 o 
  -7   6   9      203.98      187.26     58.34 o 
  -6   6   9      390.60      557.08     63.05 o 
  -5   6   9       67.31       41.40     44.23 o 
  -4   6   9     1063.66     1017.24     79.99 o 
  -3   6   9      957.56      875.14     77.16 o 
  -2   6   9     1165.59      944.78     79.99 o 
  -1   6   9       11.38        7.47     24.94 o 
   0   6   9        8.62       21.34     21.56 o 
   1   6   9     1477.47     1542.32     84.69 o 
   2   6   9       41.45       41.40     37.64 o 
   3   6   9     1411.26     1587.49     95.98 o 
  -8   7   9       18.91       -9.41     61.17 o 
  -7   7   9      433.65      442.28     67.75 o 
  -6   7   9     1009.39      909.96     75.28 o 
  -5   7   9      129.56       63.99     47.99 o 
  -4   7   9      566.60      568.37     60.22 o 
  -3   7   9      745.33      690.41     43.49 o 
  -2   7   9      127.50      159.63     29.75 o 
  -1   7   9       93.40      110.42     25.26 o 
   0   7   9     1596.66     1704.41     63.54 o 
   1   7   9      364.70      345.68     32.14 o 
   2   7   9     1221.58     1312.71     81.87 o 
   3   7   9      187.81      179.73     49.87 o 
  -7   8   9      118.05      130.80     62.11 o 
  -6   8   9       69.45       84.69     56.46 o 
  -5   8   9      272.03      176.91     53.64 o 
  -4   8   9        6.49      -32.53     39.99 o 
  -3   8   9       78.63      107.56     30.73 o 
  -2   8   9     2334.72     2465.73     84.22 o 
  -1   8   9      707.54      810.56     47.96 o 
   0   8   9       33.84       44.29     25.98 o 
   1   8   9      164.74      197.82     50.34 o 
   2   8   9      186.48      169.38     44.23 o 
  -6   9   9      613.38      530.73     72.46 o 
  -5   9   9      200.78      104.45     55.52 o 
  -4   9   9        1.17      -40.68     30.30 o 
  -3   9   9      505.36      542.46     42.03 o 
  -2   9   9      337.14      354.04     38.89 o 
  -1   9   9     1949.56     2083.13     75.26 o 
   0   9   9      881.40      842.55     47.19 o 
   1   9   9       17.02        9.81     29.36 o 
  -5  10   9      462.38      443.04     43.12 o 
  -4  10   9      226.63      233.44     39.09 o 
  -3  10   9      843.99      847.36     91.28 o 
  -2  10   9       47.30       31.08     36.57 o 
  -1  10   9     1020.60     1117.12     58.77 o 
   0  10   9      119.85       93.71     31.50 o 
  -4  11   9      110.05       51.17     38.99 o 
  -3  11   9      372.45      349.14     44.82 o 
  -2  11   9      217.71      351.02     46.45 o 
  -3 -11  10      512.43      562.73     71.52 o 
  -2 -11  10       41.13       34.82     58.34 o 
  -1 -11  10       59.10       41.40     56.46 o 
   0 -11  10      210.91      255.96     61.17 o 
  -4 -10  10        2.80       11.29     58.34 o 
  -3 -10  10      527.85      614.48     66.81 o 
  -2 -10  10        2.19       -7.53     52.70 o 
  -1 -10  10       12.88       13.17     50.81 o 
   0 -10  10        1.82       53.64     50.81 o 
   1 -10  10     1109.87     1087.02    151.97 o 
   2 -10  10      263.35      237.14     53.64 o 
  -5  -9  10      271.21      298.30     62.11 o 
  -4  -9  10       13.22       10.35     51.76 o 
  -3  -9  10      399.83      453.57     58.34 o 
  -2  -9  10       22.62       20.70     46.11 o 
  -1  -9  10       11.06       15.06     46.11 o 
   0  -9  10      109.95      118.57     47.05 o 
   1  -9  10       12.66      -39.45     92.69 o 
   2  -9  10     1273.05     1145.21     81.87 o 
   3  -9  10      124.93      114.80     52.70 o 
  -6  -8  10       44.36      102.57     58.34 o 
  -5  -8  10       68.79       70.58     54.58 o 
  -4  -8  10        0.60      -28.23     47.05 o 
  -3  -8  10      113.82      149.62     47.05 o 
  -2  -8  10     1018.46     1031.35     79.05 o 
  -1  -8  10       19.86       38.58     43.29 o 
   0  -8  10      119.88      113.86     43.29 o 
   1  -8  10      138.52      135.21    111.51 o 
   2  -8  10       41.07       60.22     44.23 o 
   3  -8  10        1.38       29.17     47.05 o 
  -7  -7  10      568.05      601.31     69.63 o 
  -6  -7  10      338.45      379.23     60.22 o 
  -5  -7  10        6.98       27.29     47.99 o 
  -4  -7  10      206.10      191.03     47.99 o 
  -3  -7  10       50.94       42.35     41.40 o 
  -2  -7  10       60.56       48.93     40.46 o 
  -1  -7  10     1825.49     1886.73     93.16 o 
   0  -7  10     1539.59     1752.17     88.46 o 
   1  -7  10       12.54        8.00     87.98 o 
   2  -7  10      894.54      847.85     68.69 o 
   3  -7  10      221.05      294.54     51.76 o 
   4  -7  10       10.94       47.99     47.05 o 
  -7  -6  10        1.83        9.41     53.64 o 
  -6  -6  10     1234.89     1266.60     86.57 o 
  -5  -6  10       19.09       63.99     45.17 o 
  -4  -6  10       72.65       63.05     41.40 o 
  -3  -6  10      862.62      894.90     67.75 o 
  -2  -6  10       48.71       52.70     36.70 o 
  -1  -6  10     2019.00     2262.20     99.75 o 
   0  -6  10     1083.80     1180.97     70.58 o 
   1  -6  10      114.87      146.45     27.99 o 
   2  -6  10       24.00       34.82     39.52 o 
   3  -6  10       11.36      -16.00     39.52 o 
   4  -6  10      224.28      235.25     48.93 o 
  -7  -5  10      165.36      164.60     36.60 o 
  -6  -5  10      782.32      628.76     29.30 o 
  -5  -5  10      317.85      361.52     27.46 o 
  -4  -5  10       38.55       32.94     35.76 o 
  -3  -5  10     1372.40     1303.30     72.46 o 
  -2  -5  10      911.51     1035.11     63.05 o 
  -1  -5  10      569.37      590.02     53.64 o 
   0  -5  10       10.27       56.46     31.99 o 
   1  -5  10     1304.55     1162.23    132.68 o 
   2  -5  10      425.28      450.75     48.93 o 
   3  -5  10      649.32      657.77     54.58 o 
   4  -5  10      107.76      142.09     43.29 o 
  -8  -4  10       84.87       43.22     37.86 o 
  -7  -4  10      340.30      481.93     47.52 o 
  -6  -4  10      178.08      162.00     21.22 o 
  -5  -4  10      839.40      845.63     32.86 o 
  -4  -4  10       57.23       54.09     32.46 o 
  -3  -4  10      240.02      238.95     24.59 o 
  -2  -4  10     1091.53     1043.60     43.58 o 
  -1  -4  10      842.43      859.75     39.92 o 
   0  -4  10        0.85       10.35     29.17 o 
   1  -4  10      177.89      144.17     37.64 o 
   2  -4  10     3654.29     3185.33    120.45 o 
   3  -4  10      195.74      220.20     39.52 o 
   4  -4  10      329.65      342.53     45.17 o 
  -8  -3  10      148.55       78.99     36.43 o 
  -7  -3  10     1012.63      951.73     39.30 o 
  -6  -3  10        6.68       51.88     19.38 o 
  -5  -3  10      389.43      411.24     22.36 o 
  -4  -3  10      424.43      438.22     29.28 o 
  -3  -3  10        3.65        7.59     20.60 o 
  -2  -3  10     4803.42     4881.15    124.43 o 
  -1  -3  10      198.47      190.55     23.26 o 
   0  -3  10      282.28      286.99     21.84 o 
   1  -3  10       51.55       69.91     24.46 o 
   2  -3  10       17.98        2.34     18.75 o 
   3  -3  10       34.34       59.87     22.28 o 
   4  -3  10      601.61      517.56     47.05 o 
  -8  -2  10      870.25      777.75     54.11 o 
  -7  -2  10     1531.86     1267.70     64.28 o 
  -6  -2  10       23.26       43.16     18.79 o 
  -5  -2  10       57.93       85.26     20.36 o 
  -4  -2  10      229.62      261.60     36.70 o 
  -3  -2  10       38.37       80.93     30.11 o 
  -2  -2  10       57.60       70.58     30.11 o 
  -1  -2  10     3529.81     3373.53    131.74 o 
   0  -2  10      707.95      683.18     45.17 o 
   1  -2  10     2086.37     1983.43     96.92 o 
   2  -2  10     3224.66     2871.25     79.05 o 
   3  -2  10       29.34       59.01     28.70 o 
   4  -2  10      709.38      755.97     43.86 o 
  -8  -1  10       28.16        2.11     24.23 o 
  -7  -1  10       40.64       43.69     35.29 o 
  -6  -1  10     1772.01     1707.53     53.91 o 
  -5  -1  10       67.93      127.98     37.64 o 
  -4  -1  10      646.59      670.00     58.34 o 
  -3  -1  10      153.18      189.14     33.88 o 
  -2  -1  10       26.21       23.53     31.05 o 
  -1  -1  10     2861.36     2799.51    117.63 o 
   0  -1  10     5101.18     4948.79    180.67 o 
   1  -1  10     1408.21     1391.19     81.87 o 
   2  -1  10      173.95      150.56     37.64 o 
   3  -1  10      866.97      894.90     68.69 o 
   4  -1  10      649.86      708.58     67.75 o 
  -8   0  10      268.01      284.27     35.76 o 
  -7   0  10       64.35      120.04     31.52 o 
  -6   0  10       94.56       98.77     42.82 o 
  -5   0  10     3124.84     3001.83    125.15 o 
  -4   0  10       59.25       59.28     33.88 o 
  -3   0  10      170.75      178.79     35.76 o 
  -2   0  10      439.57      427.22     44.23 o 
  -1   0  10     1769.00     1707.21     94.57 o 
   0   0  10      797.68      798.08     33.69 o 
   1   0  10     1273.01     1277.90     69.63 o 
   2   0  10      386.18      392.40     45.17 o 
   3   0  10      151.68      153.39     43.29 o 
   4   0  10       95.02      112.92     47.05 o 
  -8   1  10       68.96       53.88     28.20 o 
  -7   1  10       13.23       32.79     24.08 o 
  -6   1  10        2.03        3.98     20.94 o 
  -5   1  10     1208.23     1141.45     73.40 o 
  -4   1  10       38.09        8.47     34.82 o 
  -3   1  10     1001.83     1029.47     68.69 o 
  -2   1  10     1480.36     1577.14     83.75 o 
  -1   1  10       40.82       63.99     27.29 o 
   0   1  10     2441.36     2557.67    109.16 o 
   1   1  10       41.22       68.69     29.17 o 
   2   1  10     3396.98     3067.70    132.68 o 
   3   1  10      115.69      206.08     47.05 o 
   4   1  10     1798.99     1780.40    106.33 o 
  -8   2  10      440.18      373.29     34.61 o 
  -7   2  10      614.35      645.57     35.69 o 
  -6   2  10       14.86       91.28     44.23 o 
  -5   2  10     2841.79     2925.61    126.10 o 
  -4   2  10       23.12       -0.94     36.70 o 
  -3   2  10       10.16       34.82     36.70 o 
  -2   2  10     3109.14     3077.11    130.80 o 
  -1   2  10        8.34        6.59     26.35 o 
   0   2  10      958.86      993.71     63.05 o 
   1   2  10        6.64       -2.82     28.23 o 
   2   2  10      207.23      206.08     41.40 o 
   3   2  10      771.23      723.64     66.81 o 
   4   2  10      454.20      566.49     67.75 o 
  -8   3  10      463.56      416.97     35.62 o 
  -7   3  10      480.76      487.56     33.34 o 
  -6   3  10     1657.51     1604.43     94.10 o 
  -5   3  10      220.08      259.72     47.05 o 
  -4   3  10       56.10       63.05     40.46 o 
  -3   3  10     1253.24     1140.51     79.99 o 
  -2   3  10      846.54      848.79     64.93 o 
  -1   3  10     5016.98     5220.74    197.61 o 
   0   3  10       13.10       18.82     29.17 o 
   1   3  10     1913.35     1802.04     91.28 o 
   2   3  10     2299.53     2280.08    110.10 o 
   3   3  10      228.53      191.03     48.93 o 
   4   3  10     1294.70     1364.47     96.92 o 
  -8   4  10      431.98      460.86     37.19 o 
  -7   4  10      490.12      580.61     66.81 o 
  -6   4  10      856.69     1001.24     83.75 o 
  -5   4  10      299.82      365.11     52.70 o 
  -4   4  10       41.95       37.64     43.29 o 
  -3   4  10       57.88       27.29     43.29 o 
  -2   4  10      192.56      128.92     48.93 o 
  -1   4  10      294.57      258.78     39.52 o 
   0   4  10     4130.28     3958.84    159.03 o 
   1   4  10     2234.02     2265.96    107.28 o 
   2   4  10     1306.91     1148.04     76.22 o 
   3   4  10     2012.17     2109.75    113.86 o 
  -8   5  10       45.57       33.61     30.87 o 
  -7   5  10       77.12      143.03     58.34 o 
  -6   5  10       14.28       89.40     52.70 o 
  -5   5  10     1638.96     1675.94     97.87 o 
  -4   5  10        2.69       13.17     44.23 o 
  -3   5  10     1161.09     1167.80     82.81 o 
  -2   5  10      465.16      322.77     57.40 o 
  -1   5  10      542.50      596.60     53.64 o 
   0   5  10      632.85      686.94     59.28 o 
   1   5  10      347.66      318.06     47.05 o 
   2   5  10       24.92       56.46     38.58 o 
   3   5  10       20.03       40.46     45.17 o 
  -7   6  10      350.99      462.04     69.63 o 
  -6   6  10       51.99       23.53     54.58 o 
  -5   6  10      238.60      226.78     55.52 o 
  -4   6  10     2218.11     2162.45    112.92 o 
  -3   6  10      146.30      143.03     51.76 o 
  -2   6  10      642.19      526.97     64.93 o 
  -1   6  10       72.37       76.22     36.70 o 
   0   6  10     2477.41     2668.71    120.45 o 
   1   6  10       18.50      -31.05     33.88 o 
   2   6  10      190.45      232.43     47.99 o 
   3   6  10       28.34        7.53     45.17 o 
  -7   7  10       17.66      -40.46     61.17 o 
  -6   7  10       15.65       77.16     59.28 o 
  -5   7  10      362.38      278.54     58.34 o 
  -4   7  10       23.46        1.88     49.87 o 
  -3   7  10       49.64       -7.53     50.81 o 
  -2   7  10      953.79      833.74     74.34 o 
  -1   7  10       79.90       63.99     37.64 o 
   0   7  10      249.86      284.19     46.11 o 
   1   7  10       50.60        1.88     36.70 o 
   2   7  10       45.08       65.87     42.35 o 
  -6   8  10      503.52      491.21     71.52 o 
  -5   8  10       73.54       -4.71     54.58 o 
  -4   8  10      477.19      467.68     65.87 o 
  -3   8  10       88.14       50.81     55.52 o 
  -2   8  10      549.61      539.73     71.99 o 
  -1   8  10      270.41      330.39     34.60 o 
   0   8  10      346.85      392.48     35.91 o 
   1   8  10      601.63      733.99     63.05 o 
  -6   9  10        3.77      -93.16     62.11 o 
  -5   9  10      204.50      175.03     62.11 o 
  -4   9  10       60.18       -9.41     57.40 o 
  -3   9  10       56.08       93.52     35.65 o 
  -2   9  10      121.04      118.54     37.50 o 
  -1   9  10       43.75       75.94     31.18 o 
   0   9  10     1981.05     2109.36     78.77 o 
  -4  10  10       92.15       93.16     38.39 o 
  -3  10  10      457.28      574.48     73.87 o 
  -2  10  10      233.06      202.63     48.93 o 
  -1  10  10       37.03       62.13     33.19 o 
  -3 -10  11        1.72       94.10     58.34 o 
  -2 -10  11       33.14       22.58     56.46 o 
  -1 -10  11      108.67      141.15     57.40 o 
   0 -10  11     1171.74     1176.27     92.22 o 
  -4  -9  11        4.83      -10.35     54.58 o 
  -3  -9  11       12.80       55.52     54.58 o 
  -2  -9  11       80.56       50.81     51.76 o 
  -1  -9  11       23.03        7.53     50.81 o 
   0  -9  11      350.70      335.94     56.46 o 
   1  -9  11      114.99       35.76     46.11 o 
  -5  -8  11       60.20       35.76     55.52 o 
  -4  -8  11      665.15      789.51     67.75 o 
  -3  -8  11      132.74      112.92     50.81 o 
  -2  -8  11      124.02       81.87     47.99 o 
  -1  -8  11      380.80      351.94     53.64 o 
   0  -8  11      681.55      742.46     61.17 o 
   1  -8  11      115.11       71.52     46.11 o 
   2  -8  11      385.72      371.70     57.40 o 
  -6  -7  11       31.56       99.75     56.46 o 
  -5  -7  11       14.68        7.53     50.81 o 
  -4  -7  11      352.66      417.81     54.58 o 
  -3  -7  11      120.96       43.29     44.23 o 
  -2  -7  11        1.27      -13.17     42.35 o 
  -1  -7  11      265.82      338.76     48.93 o 
   0  -7  11        9.60       40.46     41.40 o 
   1  -7  11       17.06      -35.76     41.40 o 
   2  -7  11      348.37      307.71     52.70 o 
   3  -7  11     1250.85     1292.95     85.63 o 
  -7  -6  11      157.35      113.86     58.34 o 
  -6  -6  11      547.71      544.85     62.11 o 
  -5  -6  11      211.70      259.72     51.76 o 
  -4  -6  11      261.41      349.12     49.87 o 
  -3  -6  11     1637.41     1775.69     92.22 o 
  -2  -6  11       98.03       95.04     40.46 o 
  -1  -6  11      800.45      737.75     64.93 o 
   0  -6  11      622.49      768.81     63.99 o 
   1  -6  11       31.74      -47.99     37.64 o 
   2  -6  11       94.23       59.28     42.35 o 
   3  -6  11       15.51       26.35     43.29 o 
  -7  -5  11      429.02      409.65     36.13 o 
  -6  -5  11      196.53      164.67     28.55 o 
  -5  -5  11      109.81      139.27     44.23 o 
  -4  -5  11      678.00      773.51     66.81 o 
  -3  -5  11        5.95       14.12     37.64 o 
  -2  -5  11      137.93      128.92     38.58 o 
  -1  -5  11      292.02      325.59     41.40 o 
   0  -5  11     1685.06     1726.76     85.63 o 
   1  -5  11        0.21        5.65     36.70 o 
   2  -5  11      289.12      271.95     45.17 o 
   3  -5  11      597.36      575.90     55.52 o 
  -7  -4  11      311.80      314.57     44.07 o 
  -6  -4  11      228.96      240.72     34.78 o 
  -5  -4  11      571.85      544.34     36.26 o 
  -4  -4  11       55.40       30.00     33.41 o 
  -3  -4  11      587.85      557.55     57.87 o 
  -2  -4  11       31.37      -15.06     34.82 o 
  -1  -4  11       25.43      -10.35     33.88 o 
   0  -4  11      339.68      253.13     37.64 o 
   1  -4  11     1261.62     1022.88     65.87 o 
   2  -4  11      329.78      355.70     43.29 o 
   3  -4  11      400.27      411.22     47.05 o 
  -8  -3  11      225.30      209.97     28.47 o 
  -7  -3  11        0.05       -5.71     22.90 o 
  -6  -3  11       57.29       56.20     21.58 o 
  -5  -3  11      268.72      165.60     29.60 o 
  -4  -3  11     4262.87     4234.37    113.78 o 
  -3  -3  11        2.38       54.30     23.93 o 
  -2  -3  11        3.07       26.35     22.95 o 
  -1  -3  11      231.83      253.06     42.82 o 
   0  -3  11     1275.74     1294.57     52.70 o 
   1  -3  11      663.21      732.90     37.10 o 
   2  -3  11      139.61       95.04     33.88 o 
   3  -3  11      168.72      164.68     36.70 o 
   4  -3  11        7.60       -9.41     36.70 o 
  -8  -2  11       32.30       62.27     25.84 o 
  -7  -2  11        9.86        7.27     22.58 o 
  -6  -2  11       39.63       40.06     23.19 o 
  -5  -2  11      342.79      375.46     47.05 o 
  -4  -2  11      477.29      521.32     47.99 o 
  -3  -2  11      419.63      525.09     47.05 o 
  -2  -2  11      150.34      155.27     36.70 o 
  -1  -2  11      201.63      235.25     42.35 o 
   0  -2  11      764.37      827.15     51.76 o 
   1  -2  11      299.11      272.22     24.62 o 
   2  -2  11      583.04      615.10     47.52 o 
   3  -2  11     2310.01     2275.37    109.16 o 
   4  -2  11      330.29      336.88     56.46 o 
  -8  -1  11       75.31      120.55     48.11 o 
  -7  -1  11      548.15      537.55     34.96 o 
  -6  -1  11       36.39       76.71     41.88 o 
  -5  -1  11        4.12       47.99     39.52 o 
  -4  -1  11     1254.21     1288.25     75.28 o 
  -3  -1  11     1152.03     1213.91     75.28 o 
  -2  -1  11      689.70      622.01     51.76 o 
  -1  -1  11       21.78      -24.47     38.58 o 
   0  -1  11      541.00      528.16     30.01 o 
   1  -1  11        7.51       16.94     27.29 o 
   2  -1  11      748.97      720.82     58.34 o 
   3  -1  11      427.75      454.51     54.58 o 
   4  -1  11      923.68     1055.82     84.69 o 
  -8   0  11       64.47      108.74     31.16 o 
  -7   0  11       16.15       44.71     56.46 o 
  -6   0  11      525.23      602.25     57.40 o 
  -5   0  11      849.00      969.24     75.28 o 
  -4   0  11       45.43       42.35     39.52 o 
  -3   0  11       51.03       79.99     38.58 o 
  -2   0  11     3180.05     3120.40    130.80 o 
  -1   0  11      817.05      841.90     48.46 o 
   0   0  11     1726.80     1739.93     82.81 o 
   1   0  11      454.84      538.26     47.05 o 
   2   0  11     1082.24     1101.93     70.58 o 
   3   0  11      226.25      209.85     47.05 o 
   4   0  11       19.67        8.47     47.99 o 
  -8   1  11       15.98       95.81     33.41 o 
  -7   1  11      854.31      796.53     55.52 o 
  -6   1  11      877.21      965.48     79.05 o 
  -5   1  11      325.94      299.24     48.93 o 
  -4   1  11      105.84      167.50     45.17 o 
  -3   1  11      398.37      496.86     52.70 o 
  -2   1  11      190.14      177.85     47.05 o 
  -1   1  11      252.24      272.89     37.64 o 
   0   1  11       95.95       82.81     30.11 o 
   1   1  11     1860.28     1907.43     94.10 o 
   2   1  11      642.63      577.78     54.58 o 
   3   1  11      245.71      296.42     53.64 o 
  -8   2  11      215.10      223.68     33.90 o 
  -7   2  11      105.57       59.28     53.64 o 
  -6   2  11      269.74      302.07     54.58 o 
  -5   2  11      286.28      220.20     49.87 o 
  -4   2  11     4676.89     4481.11    176.91 o 
  -3   2  11       32.25      157.15     47.05 o 
  -2   2  11     3234.75     3072.41    136.45 o 
  -1   2  11      154.63      183.50     36.70 o 
   0   2  11      184.44      180.67     35.76 o 
   1   2  11      688.24      647.42     59.28 o 
   2   2  11       23.12        4.71     34.82 o 
   3   2  11      283.19      259.72     53.64 o 
  -8   3  11       16.23        4.78     29.53 o 
  -7   3  11       37.55      115.74     57.40 o 
  -6   3  11       11.37       49.87     51.76 o 
  -5   3  11       47.65       99.75     48.93 o 
  -4   3  11      489.02      530.73     60.22 o 
  -3   3  11     3841.01     3865.68    159.97 o 
  -2   3  11       32.09       -3.76     48.93 o 
  -1   3  11       60.80       70.58     33.88 o 
   0   3  11      203.31      265.37     41.40 o 
   1   3  11      897.57      872.32     66.81 o 
   2   3  11     1446.61     1527.26     89.40 o 
   3   3  11      819.63      889.26     77.16 o 
  -8   4  11      331.49      430.04     72.46 o 
  -7   4  11      426.72      492.15     68.69 o 
  -6   4  11      106.63       92.22     56.46 o 
  -5   4  11      126.25       86.57     51.76 o 
  -4   4  11       33.38       74.34     49.87 o 
  -3   4  11      226.67      277.60     56.46 o 
  -2   4  11        3.03      -22.58     50.81 o 
  -1   4  11      255.73      303.95     45.17 o 
   0   4  11      366.17      242.78     42.35 o 
   1   4  11      668.10      670.00     60.22 o 
   2   4  11       63.41       47.05     40.46 o 
   3   4  11      863.87      901.49     80.93 o 
  -7   5  11       51.73       53.64     63.05 o 
  -6   5  11      687.77      735.87     74.34 o 
  -5   5  11      177.29      279.48     59.28 o 
  -4   5  11       22.46       81.87     52.70 o 
  -3   5  11      319.20      400.87     61.17 o 
  -2   5  11     2818.54     2388.29    123.27 o 
  -1   5  11      569.04      522.26     55.52 o 
   0   5  11       46.77       54.58     36.70 o 
   1   5  11      500.67      476.15     54.58 o 
   2   5  11      423.32      482.74     58.34 o 
  -7   6  11      310.38      290.77     70.58 o 
  -6   6  11       62.61       84.69     61.17 o 
  -5   6  11        4.67       58.34     56.46 o 
  -4   6  11       75.31      101.63     55.52 o 
  -3   6  11      273.04      211.73     58.34 o 
  -2   6  11       11.10      -77.63     51.76 o 
  -1   6  11      100.01       56.46     39.52 o 
   0   6  11       45.40       -2.82     36.70 o 
   1   6  11     2865.49     2896.44    132.68 o 
   2   6  11      204.27      176.91     48.93 o 
  -6   7  11      542.64      508.15     73.40 o 
  -5   7  11      476.80      391.46     68.69 o 
  -4   7  11     1435.15     1000.30     90.34 o 
  -3   7  11       20.02       28.23     58.34 o 
  -2   7  11     2683.48     2727.06    137.39 o 
  -1   7  11      769.17      758.46     65.87 o 
   0   7  11      224.95      261.60     47.05 o 
   1   7  11      158.88      115.74     44.23 o 
  -6   8  11       78.39       18.82     64.93 o 
  -5   8  11       11.04      -44.23     60.22 o 
  -4   8  11       78.66      -47.05     60.22 o 
  -3   8  11     2833.29     2855.03    144.92 o 
  -2   8  11       14.18       23.53     63.05 o 
  -1   8  11      679.27      767.87     66.81 o 
   0   8  11        3.54       -4.71     38.58 o 
  -4   9  11        5.73      -90.34     60.22 o 
  -3   9  11       43.45       76.22     65.87 o 
  -2   9  11       19.24       72.46     65.87 o 
  -1   9  11       22.44       11.29     42.35 o 
  -3  -9  12       23.22       63.99     58.34 o 
  -2  -9  12      726.44      834.68     72.46 o 
  -1  -9  12        5.73       31.99     54.58 o 
   0  -9  12       52.47       84.69     55.52 o 
  -4  -8  12        8.35       27.29     54.58 o 
  -3  -8  12      155.91      295.48     58.34 o 
  -2  -8  12        3.47       66.81     51.76 o 
  -1  -8  12      198.98      242.78     54.58 o 
   0  -8  12       70.83      109.16     50.81 o 
   1  -8  12      501.18      306.77     54.58 o 
  -5  -7  12      103.93      114.80     56.46 o 
  -4  -7  12      189.11       78.10     51.76 o 
  -3  -7  12        2.96       16.94     48.93 o 
  -2  -7  12      142.81       92.22     47.99 o 
  -1  -7  12        0.08      -65.87     46.11 o 
   0  -7  12      164.76      144.92     47.99 o 
   1  -7  12      150.68       97.87     47.05 o 
   2  -7  12      435.37      324.65     56.46 o 
  -6  -6  12        0.10      -21.64     53.64 o 
  -5  -6  12       49.63       47.99     51.76 o 
  -4  -6  12      197.48      114.80     48.93 o 
  -3  -6  12     1301.47     1373.88     85.63 o 
  -2  -6  12      186.24      297.36     49.87 o 
  -1  -6  12       54.72       26.35     44.23 o 
   0  -6  12       34.41       72.46     43.29 o 
   1  -6  12      611.72      453.57     54.58 o 
   2  -6  12        0.72       26.35     44.23 o 
  -6  -5  12        0.97      -32.94     48.93 o 
  -5  -5  12       62.74       39.52     47.05 o 
  -4  -5  12       18.12       10.35     43.29 o 
  -3  -5  12       29.56       91.28     42.35 o 
  -2  -5  12      294.15      272.89     44.23 o 
  -1  -5  12      174.93      197.61     43.29 o 
   0  -5  12       78.42       93.16     41.40 o 
   1  -5  12      642.26      550.49     53.64 o 
   2  -5  12      769.34      718.93     60.22 o 
  -7  -4  12      199.37      319.48     29.33 o 
  -6  -4  12      615.51      656.23     43.92 o 
  -5  -4  12       21.95       16.28     30.94 o 
  -4  -4  12       31.43       72.46     42.35 o 
  -3  -4  12      210.24      303.01     46.11 o 
  -2  -4  12     1022.91      947.60     69.63 o 
  -1  -4  12      770.41      641.77     51.76 o 
   0  -4  12      411.82      457.33     46.11 o 
   1  -4  12        6.93       -4.71     35.76 o 
   2  -4  12      389.50      386.76     47.99 o 
   3  -4  12       23.48       47.99     40.46 o 
  -7  -3  12      232.30      163.26     27.15 o 
  -6  -3  12      239.55      261.76     36.58 o 
  -5  -3  12      392.70      402.67     36.26 o 
  -4  -3  12        6.89       16.89     28.27 o 
  -3  -3  12      457.01      557.33     52.70 o 
  -2  -3  12       24.92       30.16     26.94 o 
  -1  -3  12     4202.10     4408.71    118.07 o 
   0  -3  12      160.38      162.23     51.29 o 
   1  -3  12       61.59       14.12     33.88 o 
   2  -3  12      260.43      233.37     40.46 o 
  -7  -2  12        1.72       16.36     24.42 o 
  -6  -2  12     1209.70     1134.50     59.12 o 
  -5  -2  12       95.01      175.03     47.05 o 
  -4  -2  12        6.27       21.64     41.40 o 
  -3  -2  12        1.73       34.82     39.52 o 
  -2  -2  12      179.17      215.49     44.23 o 
  -1  -2  12      418.66      426.28     53.64 o 
   0  -2  12      340.64      256.27     26.35 o 
   1  -2  12      440.91      425.34     42.35 o 
   2  -2  12      341.01      425.34     47.99 o 
  -7  -1  12      221.62      298.65     33.07 o 
  -6  -1  12       32.64       93.16     49.87 o 
  -5  -1  12      841.41      963.60     78.10 o 
  -4  -1  12      430.65      494.97     54.58 o 
  -3  -1  12     1136.95     1164.97     79.05 o 
  -2  -1  12      120.45      225.84     47.05 o 
  -1  -1  12       98.72       96.92     47.05 o 
   0  -1  12      161.10      240.90     36.70 o 
   1  -1  12      553.66      484.62     46.11 o 
   2  -1  12      273.01      268.19     44.23 o 
   3  -1  12        0.13        3.76     38.58 o 
  -7   0  12       52.75       30.11     53.64 o 
  -6   0  12        2.85      -65.87     47.99 o 
  -5   0  12        9.15       75.28     47.05 o 
  -4   0  12        2.94       47.05     44.23 o 
  -3   0  12       30.51       91.28     46.11 o 
  -2   0  12     1886.35     1833.09     97.87 o 
  -1   0  12       27.77       -5.65     48.93 o 
   0   0  12        5.10        8.47     29.17 o 
   1   0  12       44.84       29.17     31.99 o 
   2   0  12      469.22      506.27     54.58 o 
   3   0  12      929.45     1000.30     79.05 o 
  -7   1  12      644.09      673.77     70.58 o 
  -6   1  12      116.40       41.40     52.70 o 
  -5   1  12      259.70      366.05     57.40 o 
  -4   1  12      428.67      504.38     59.28 o 
  -3   1  12      415.87      494.97     59.28 o 
  -2   1  12      186.16       89.40     50.81 o 
  -1   1  12      836.03      827.90     47.16 o 
   0   1  12     1039.44     1142.39     69.63 o 
   1   1  12      738.31      705.76     61.17 o 
   2   1  12     2393.67     2224.56    111.98 o 
  -7   2  12      152.16      134.56     61.17 o 
  -6   2  12      695.92      820.56     73.40 o 
  -5   2  12      355.34      518.50     63.05 o 
  -4   2  12      401.30      373.58     59.28 o 
  -3   2  12       22.98       56.46     49.87 o 
  -2   2  12      109.60      128.92     56.46 o 
  -1   2  12     6132.66     6565.45    243.72 o 
   0   2  12     1272.30     1053.94     70.58 o 
   1   2  12      773.75      755.63     64.93 o 
   2   2  12      350.73      354.76     54.58 o 
  -7   3  12      103.16      191.97     63.99 o 
  -6   3  12      569.03      550.49     70.58 o 
  -5   3  12      219.00      204.20     59.28 o 
  -4   3  12      223.29      282.30     59.28 o 
  -3   3  12        1.71      -32.94     52.70 o 
  -2   3  12      457.86      482.74     66.81 o 
  -1   3  12      298.78      296.42     45.17 o 
   0   3  12     1384.83     1212.97     76.22 o 
   1   3  12        9.49      -19.76     35.76 o 
   2   3  12      568.03      647.42     64.93 o 
  -7   4  12       21.85       10.35     63.99 o 
  -6   4  12        5.33       27.29     59.28 o 
  -5   4  12     1114.39     1164.03     91.28 o 
  -4   4  12      972.17     1109.45     90.34 o 
  -3   4  12       83.66       86.57     57.40 o 
  -2   4  12      399.61      270.07     64.93 o 
  -1   4  12      464.25      545.79     55.52 o 
   0   4  12      376.43      332.18     48.93 o 
   1   4  12       35.23        7.53     39.52 o 
   2   4  12      310.51      369.82     57.40 o 
  -7   5  12      366.92      371.70     76.22 o 
  -6   5  12        5.68      -35.76     60.22 o 
  -5   5  12      438.48      597.54     74.34 o 
  -4   5  12      129.55       65.87     58.34 o 
  -3   5  12      679.49      584.37     72.46 o 
  -2   5  12     1435.75     1382.35    100.69 o 
  -1   5  12       22.59      -15.06     37.64 o 
   0   5  12      323.05      414.05     53.64 o 
   1   5  12       53.83       26.35     41.40 o 
  -6   6  12      165.06      176.91     68.69 o 
  -5   6  12      343.82      378.29     72.46 o 
  -4   6  12       73.10       47.99     61.17 o 
  -3   6  12       40.39      -22.58     59.28 o 
  -2   6  12       31.72       -0.94     62.11 o 
  -1   6  12      598.67      648.36     63.99 o 
   0   6  12       63.37       28.23     40.46 o 
  -5   7  12      196.66      139.27     68.69 o 
  -4   7  12      625.23      500.62     76.22 o 
  -3   7  12      181.08      183.50     66.81 o 
  -2   7  12       27.02      -42.35     64.93 o 
  -1   7  12     1561.51     1640.19     96.92 o 
  -4   8  12        0.10      -95.98     63.99 o 
  -3   8  12      183.30      187.26     71.52 o 
  -2   8  12      149.98      271.01     75.28 o 
  -3  -8  13        6.46       35.76     57.40 o 
  -2  -8  13       40.20      173.15     58.34 o 
  -1  -8  13       63.14       84.69     56.46 o 
  -4  -7  13        3.34       68.69     55.52 o 
  -3  -7  13      163.92      207.02     57.40 o 
  -2  -7  13       44.93       38.58     52.70 o 
  -1  -7  13      202.11      114.80     53.64 o 
  -5  -6  13      517.84      530.73     64.93 o 
  -4  -6  13      396.71      430.04     59.28 o 
  -3  -6  13       26.80        1.88     48.93 o 
  -2  -6  13       59.50       80.93     49.87 o 
  -1  -6  13       24.05       18.82     47.99 o 
   1  -6  13        0.92        9.41     44.23 o 
  -6  -5  13      417.23      391.46     60.22 o 
  -5  -5  13      293.98      288.89     56.46 o 
  -4  -5  13       23.33       -8.47     47.99 o 
  -3  -5  13        0.75        0.94     45.17 o 
  -2  -5  13        0.88       11.29     45.17 o 
  -1  -5  13       53.53       96.92     45.17 o 
   0  -5  13      163.71       47.99     47.05 o 
   1  -5  13      452.50      385.82     52.70 o 
  -6  -4  13       75.88      105.39     53.64 o 
  -5  -4  13       21.46       10.35     47.99 o 
  -4  -4  13     1134.61     1186.62     85.63 o 
  -3  -4  13      273.87      272.89     49.87 o 
  -2  -4  13       11.33       -5.65     43.29 o 
  -1  -4  13        6.62       -4.71     42.35 o 
   0  -4  13       72.39       22.58     42.35 o 
   1  -4  13      504.93      491.21     52.70 o 
  -6  -3  13       33.59       86.57     37.26 o 
  -5  -3  13      173.84      192.76     35.59 o 
  -4  -3  13        0.16        7.53     31.94 o 
  -3  -3  13      860.92      834.38     52.21 o 
  -2  -3  13        0.52       19.76     42.35 o 
  -1  -3  13        5.17      -62.11     41.40 o 
   0  -3  13      396.39      408.40     47.05 o 
  -7  -2  13      725.12      650.93     71.99 o 
  -6  -2  13       60.48       48.55     48.93 o 
  -5  -2  13       24.06       91.28     51.76 o 
  -4  -2  13        3.54       31.99     47.05 o 
  -3  -2  13      320.07      374.52     54.58 o 
  -2  -2  13      108.93      110.10     47.05 o 
  -1  -2  13      243.68      188.20     51.76 o 
   0  -2  13      188.26      162.03     30.21 o 
   1  -2  13        6.88       10.35     30.11 o 
  -7  -1  13       35.74       20.70     54.58 o 
  -6  -1  13      228.41      305.83     59.28 o 
  -5  -1  13      869.80      993.71     85.63 o 
  -4  -1  13      378.10      537.32     62.11 o 
  -3  -1  13      759.88      846.91     68.69 o 
  -2  -1  13       23.34        3.76     48.93 o 
  -1  -1  13        2.77      -62.11     49.87 o 
   0  -1  13     3235.07     3433.76    140.21 o 
   1  -1  13      405.82      294.54     42.35 o 
   2  -1  13       49.62       76.22     39.52 o 
  -7   0  13        7.66       71.52     58.34 o 
  -6   0  13      535.37      650.24     69.63 o 
  -5   0  13      872.60      858.20     73.40 o 
  -4   0  13     1090.45     1120.75     88.46 o 
  -3   0  13       34.30       -7.53     48.93 o 
  -2   0  13      331.29      294.54     57.40 o 
  -1   0  13      395.03      432.87     65.87 o 
   0   0  13      259.41      329.35     45.17 o 
   1   0  13     1496.68     1556.44     86.57 o 
   2   0  13       28.16       17.88     39.52 o 
  -7   1  13      167.78      211.73     64.93 o 
  -6   1  13       24.09       96.92     60.22 o 
  -5   1  13       31.80       83.75     57.40 o 
  -4   1  13     1755.53     2024.12    112.92 o 
  -3   1  13       44.08       57.40     53.64 o 
  -2   1  13       17.51      -18.82     53.64 o 
  -1   1  13       27.79      -55.52     56.46 o 
   0   1  13       11.58        7.53     33.88 o 
   1   1  13       56.13       23.53     35.76 o 
  -7   2  13      147.11      195.73     66.81 o 
  -6   2  13      255.26      271.95     66.81 o 
  -5   2  13      132.20      191.97     61.17 o 
  -4   2  13      157.95      214.55     62.11 o 
  -3   2  13     2099.49     2105.99    117.63 o 
  -2   2  13      130.96      188.20     62.11 o 
  -1   2  13        4.98      -49.31     55.52 o 
   0   2  13      615.65      704.82     63.99 o 
   1   2  13        5.21       14.12     37.64 o 
  -6   3  13       72.43      183.50     66.81 o 
  -5   3  13       67.80       95.04     63.05 o 
  -4   3  13        0.82       -8.47     59.28 o 
  -3   3  13       14.61      -24.47     59.28 o 
  -2   3  13      503.79      418.75     72.46 o 
  -1   3  13        1.59      -47.58     31.72 o 
   0   3  13      357.43      494.03     55.52 o 
   1   3  13        1.70       20.70     41.40 o 
  -6   4  13      336.34      525.09     76.22 o 
  -5   4  13      316.22      300.18     70.58 o 
  -4   4  13       47.15      103.51     64.93 o 
  -3   4  13      687.36      733.99     81.87 o 
  -2   4  13        5.39       11.29     63.99 o 
  -1   4  13      128.81       63.02     39.52 o 
   0   4  13     1414.14     1194.15     81.87 o 
  -6   5  13       59.04       69.63     67.75 o 
  -5   5  13      890.08      638.95     79.99 o 
  -4   5  13     1471.85     1391.76    106.33 o 
  -3   5  13       81.17       58.34     66.81 o 
  -2   5  13      967.13      891.14     87.51 o 
  -1   5  13      299.14      204.53     40.71 o 
   0   5  13        0.00      -16.94     41.40 o 
  -5   6  13       57.88       61.17     70.58 o 
  -4   6  13      918.27      792.33     86.57 o 
  -3   6  13      113.75        8.47     68.69 o 
  -2   6  13       79.51      124.21     70.58 o 
  -1   6  13       34.86       90.49     39.46 o 
  -3  -6  14        1.69       87.51     56.46 o 
  -2  -6  14     1004.93     1100.04     89.40 o 
  -1  -6  14        0.19       20.70     53.64 o 
  -4  -5  14       13.93       60.22     53.64 o 
  -3  -5  14      137.22      180.67     54.58 o 
  -2  -5  14      208.42      227.73     54.58 o 
  -1  -5  14      127.97      142.09     51.76 o 
  -5  -4  14      216.45      220.20     58.34 o 
  -4  -4  14      232.03      210.79     55.52 o 
  -3  -4  14      454.28      460.16     58.34 o 
  -2  -4  14      247.14      311.48     54.58 o 
  -1  -4  14      267.20      296.42     53.64 o 
  -5  -3  14      194.96      137.56     38.89 o 
  -4  -3  14      148.66       47.05     50.81 o 
  -3  -3  14      743.06      715.17     62.11 o 
  -2  -3  14      253.87      285.13     51.76 o 
  -1  -3  14       60.70        5.65     47.99 o 
  -6  -2  14      228.94      267.39     62.11 o 
  -5  -2  14       52.79       77.16     56.46 o 
  -4  -2  14      138.19      185.38     58.34 o 
  -3  -2  14      420.36      427.22     62.11 o 
  -2  -2  14        0.32       47.99     52.70 o 
  -6  -1  14      210.39      268.19     63.99 o 
  -5  -1  14       16.25      120.45     58.34 o 
  -4  -1  14      100.46      108.22     58.34 o 
  -3  -1  14       57.07       86.57     55.52 o 
  -2  -1  14     2671.83     3025.36    141.15 o 
  -1  -1  14       12.92       76.22     58.34 o 
   0  -1  14      493.94      507.87     42.48 o 
  -6   0  14      487.73      601.31     73.40 o 
  -5   0  14      190.62      202.32     62.11 o 
  -4   0  14        0.54       22.58     57.40 o 
  -3   0  14      410.66      463.92     66.81 o 
  -2   0  14      205.08      177.85     61.17 o 
  -1   0  14     1315.82     1318.36    100.69 o 
   0   0  14      264.14      312.42     47.05 o 
  -6   1  14      661.21      794.22     81.87 o 
  -5   1  14      428.93      629.54     75.28 o 
  -4   1  14       14.15       48.93     61.17 o 
  -3   1  14       69.28       95.98     61.17 o 
  -2   1  14      117.34      251.25     65.87 o 
  -1   1  14      382.29      379.23     72.46 o 
   0   1  14       62.58       98.81     41.40 o 
  -6   2  14       22.11        1.88     66.81 o 
  -5   2  14        4.28       68.69     65.87 o 
  -4   2  14      572.66      582.49     77.16 o 
  -3   2  14     1220.63     1453.87    108.22 o 
  -2   2  14       14.71      -34.82     63.99 o 
  -1   2  14      679.40      663.41     83.75 o 
   0   2  14      177.04      163.74     46.11 o 
  -5   3  14       17.16       28.23     66.81 o 
  -4   3  14      704.26      855.38     87.51 o 
  -3   3  14      190.23      306.77     73.40 o 
  -2   3  14      376.02      458.27     78.10 o 
  -1   3  14        6.19      -49.87     67.75 o 
  -5   4  14      130.04      108.22     72.46 o 
  -4   4  14       30.66       94.10     70.58 o 
  -3   4  14      143.07      115.74     71.52 o 
  -2   4  14     1010.96      936.31     93.16 o 
  -3  -3  15      126.81       14.12     54.58 o 
  -4  -2  15       17.78       62.11     61.17 o 
  -4  -1  15      101.08      209.85     65.87 o 
  -3  -1  15       53.60       63.99     61.17 o 
  -2  -1  15      114.00      145.86     63.99 o 
  -4   0  15      116.98      161.85     67.75 o 
  -3   0  15       40.39       43.29     63.05 o 
  -2   0  15       30.42       28.23     63.99 o 
  -4   1  15       58.16       65.87     68.69 o 
  -3   1  15      251.39      302.07     72.46 o 
                                                 
